# Supplementary material for: ETMR stem-like state and chemo-resistance are supported by perivascular cells at single-cell resolution
Source: Nat Commun. 2025 Jun 25;16:5394. doi: 10.1038/s41467-025-60442-9 (PMC12198369; doi:10.1038/s41467-025-60442-9)
Supplement: Supplementary file 4 — Supplementary Data 1–9 [file 41467_2025_60442_MOESM4_ESM.xlsx]

## Sheet: Summary
Supplementary Data
	Supplementary Data 1 - scRNAseq sample information
	Supplementary Data 2 - Spatial sample information
	Supplementary Data 3 - FixedRNA sample information
	Supplementary Data 4 - IHC sample information
	Supplementary Data 5 - Canonical cell-type markers
	Supplementary Data 6 - Cell-type gene sets
	Supplementary Data 7 - Gene signatures
	Supplementary Data 8 - scRNA_seq datasets
	Supplementary Data 9 - Antibody information

## Sheet: Suppl. Data 1_ scRNA seq
Supplementary Data 1a. Sample information and quality control for all normal and tumor scRNAseq samples Sample/patient metadata, prepration protocols and sequencing quality parameters for initial data processing are reported.
Sample metadata and preparation																		scRNA-sequencing information				Sequencing quality information
library name	title	organism	tissue	age range	sex	location	diagnosis	Molecular information	cell line	strain	genotype	treatment	treatment time	10X chemistry	Protocol	Method of dissociation (see methods)	Starting material	molecule	single or paired-end	instrument model	description	Estimated number of cells	Saturation	Number of reads in million (m)	Mean reads per cell	Median Genes per cell	Fraction Reads in Cells	Cells after quality control
KK21-H-072	Human ETMR tumor C19MC amplified	homo sapiens	brain tumor	2-5y	female	right fronto-temporal	IHC + LIN28A + DNA methylation	C19MC-Amplification	-	-	-	-	-	Single Cell 3' v2	scRNAseq	Papain dissociation	Fresh frozen tissue	polyA RNA	paired-end	Illumina NextSeq 500	10x Genomics	2883	52.3%	189 mio	65634	1645	52.0%	2552
Jessa et al., 2019	Human ETMR tumor - ETMR1 (primary)	homo sapiens	brain tumor	13m - 2y	masculine	posterior fossa	ETMR	C19MC-Amplification	-	-	-	-	-	Single Cell 3' v2	scRNAseq	Brain Tumor Dissociation kit papain	fresh tissue	polyA RNA	paired-end	not available	10x Genomics	5475	N/A	349 mio	10440.9	3036.73	N/A	5427
KK21-M-074	Murine E16.5 cre +	mus musculus	fore-/midbrain	E16.5	-	Supratentorial	ETMR harboring forebrain	-	-	hGFAP-cre; Ctnnb1(ex3)Fl/+SmoM2Fl/+	cre+	-	-	Single Cell 3' v2	scRNAseq	Papain dissociation	Fresh tissue	polyA RNA	paired-end	Illumina NextSeq 500	10x Genomics	16807	63.1%	191 mio	11423	1057	-	16776
KK21-M-075	Murine E16.5 cre +	mus musculus	fore-/midbrain	E16.5	-	Supratentorial	ETMR harboring forebrain	-	-	hGFAP-cre; Ctnnb1(ex3)Fl/+SmoM2Fl/+	cre+	-	-	Single Cell 3' v2	scRNAseq	Papain dissociation	Fresh tissue	polyA RNA	paired-end	Illumina NextSeq 500	10x Genomics	13880	63.8%	255 mio	18418	1497	-	13846
KK21-M-076	Murine E16.5 cre -	mus musculus	fore-/midbrain	E16.5	-	Supratentorial	healthy brain	-	-	hGFAP-cre; Ctnnb1(ex3)Fl/+SmoM2Fl/+	cre-	-	-	Single Cell 3' v2	scRNAseq	Papain dissociation	Fresh tissue	polyA RNA	paired-end	Illumina NextSeq 500	10x Genomics	13269	52.3%	168 mio	12681	1178	-	13231
KK21-M-077	Murine E16.5 cre -	mus musculus	fore-/midbrain	E16.5	-	Supratentorial	healthy brain	-	-	hGFAP-cre; Ctnnb1(ex3)Fl/+SmoM2Fl/+	cre-	-	-	Single Cell 3' v2	scRNAseq	Papain dissociation	Fresh tissue	polyA RNA	paired-end	Illumina NextSeq 500	10x Genomics	12590	56.7%	121 mio	9622	894	-	12574
KK22-M-198	3T_ CatSmo_Tu E18.5	mus musculus	fore-/midbrain	E18.5	-	Supratentorial	ETMR harboring forebrain	-	-	hGFAP-cre; Ctnnb1(ex3)Fl/+SmoM2Fl/+	cre+	corn oil i.p	from E14.5 to E16.5	Single Cell 3' v3	scRNAseq	Papain dissociation	Fresh tissue	polyA RNA	paired-end	Illumina NextSeq 2000	10x Genomics	2223	48.7%	113 mio	51265	3611	76.3%	2172
KK22-M-199	4T_CatSmo_Tu E18.5	mus musculus	fore-/midbrain	E18.5	-	Supratentorial	ETMR harboring forebrain	-	-	hGFAP-cre; Ctnnb1(ex3)Fl/+SmoM2Fl/+	cre+	corn oil i.p	from E14.5 to E16.5	Single Cell 3' v3	scRNAseq	Papain dissociation	Fresh tissue	polyA RNA	paired-end	Illumina NextSeq 2000	10x Genomics	437	69.7%	80 mio	183888	3762	42.2%	423
KK22-M-200	5T_CatSmo_Tu E18.5	mus musculus	fore-/midbrain	E18.5	-	Supratentorial	ETMR harboring forebrain	-	-	hGFAP-cre; Ctnnb1(ex3)Fl/+SmoM2Fl/+	cre+	corn oil i.p	from E14.5 to E16.5	Single Cell 3' v3	scRNAseq	Papain dissociation	Fresh tissue	polyA RNA	paired-end	Illumina NextSeq 2000	10x Genomics	1039	69.0%	112 mio	108342	3508	63.2%	1026
KK22-M-273	CatSmo51_embryo1	mus musculus	fore-/midbrain	E18.5	-	Supratentorial	ETMR harboring forebrain	-	-	hGFAP-cre; Ctnnb1(ex3)Fl/+SmoM2Fl/+	cre+	Etoposide 5mg/kg i.p	from E14.5 to E16.5	Single Cell 3' v3	scRNAseq	Papain dissociation	Fresh tissue	polyA RNA	paired-end	Illumina NextSeq 2000	10x Genomics	3843	35.9%	100 mio	26100	1126	47.2%	3798
KK22-M-274	CatSmo51_embryo2	mus musculus	fore-/midbrain	E18.5	-	Supratentorial	ETMR harboring forebrain	-	-	hGFAP-cre; Ctnnb1(ex3)Fl/+SmoM2Fl/+	cre+	Etoposide 5mg/kg i.p	from E14.5 to E16.5	Single Cell 3' v3	scRNAseq	Papain dissociation	Fresh tissue	polyA RNA	paired-end	Illumina NextSeq 2000	10x Genomics	2780	37.4%	107 mio	38659	1860	47.6%	2729
KK22-M-278	CatSmo51_embryo3	mus musculus	fore-/midbrain	E18.5	-	Supratentorial	ETMR harboring forebrain	-	-	hGFAP-cre; Ctnnb1(ex3)Fl/+SmoM2Fl/+	cre+	Etoposide 5mg/kg i.p	from E14.5 to E16.5	Single Cell 3' v3	scRNAseq	Papain dissociation	Fresh tissue	polyA RNA	paired-end	Illumina NextSeq 2000	10x Genomics	2167	52.8%	125 mio	57876	976	44.2%	2066
KK21-M_005	ETMR-monoculture 1	mus musculus	cell lines	-	-	-	ETMR	-	murine ETMR1 cell line	hGFAP-cre; Ctnnb1(ex3)Fl/+SmoM2Fl/+		-	-	Single Cell 3' v3	scRNAseq	Accutase + trypsin	Fresh tissue	polyA RNA	paired-end	Illumina NextSeq 500	10x Genomics	1355	55.9%	159 mio	117472	3730	77.1%	1102
KK21-M_009	ETMR-monoculture 2	mus musculus	cell lines	-	-	-	ETMR	-	murine ETMR2 cell line	hGFAP-cre; Ctnnb1(ex3)Fl/+SmoM2Fl/+		-	-	Single Cell 3' v3	scRNAseq	Accutase + trypsin	Fresh tissue	polyA RNA	paired-end	Illumina NextSeq 500	10x Genomics	4851	0.354	201 mio	41531	3688	0.909	4475
KK21-M_006	ETMR-PC culture1	mus musculus	cell lines	-	-	-	ETMR + murine pericytes	-	murine ETMR1 + and brain vascular pericyte (RBVP) from ScienCell Cat n. M1200	NA	NA	-	-	Single Cell 3' v3	scRNAseq	Accutase + trypsin	Fresh tissue	polyA RNA	paired-end	Illumina NextSeq 500	10x Genomics	2391	0.391	113 mio	47328	804	0.474	1982
KK21-M_007	ETMR-PC culture2	mus musculus	cell lines	-	-	-	ETMR + murine pericytes	-	murine ETMR2 + and brain vascular pericyte (RBVP) from ScienCell Cat n. M1201	NA	NA	-	-	Single Cell 3' v3	scRNAseq	Accutase + trypsin	Fresh tissue	polyA RNA	paired-end	Illumina NextSeq 500	10x Genomics	2854	0.556	240 mio	84352	1860	0.697	2426
KK21-H-164	Forebrain-Organoid D30	homo sapiens	organoid	D30	-	-	forebrain organoid	-	hiPSCs	-	-	-	-	Single Cell 3' v3	scRNAseq	Papain dissociation	Fresh tissue	polyA RNA	paired-end	Illumina NextSeq 2000	10x Genomics	7046	43.7%	102 mio	14469	H2732_M1	85.6%	3682
KK21-H-165	ETMR_J CoAgg Organoid D30	homo sapiens/mus musculus	organoid	D30	-	-	forebrain organoid + ETMR J cell line		hiPSCs + ETMR_J	-	-	-	-	Single Cell 3' v3	scRNAseq	Papain dissociation	Fresh tissue	polyA RNA	paired-end	Illumina NextSeq 2000	10x Genomics	4698	48.5%	227 mio	48343	H3496_M3934	91.8%	4625
KK21-H-166	ETMR_J +PC CoAgg Organoid D30	homo sapiens/mus musculus	organoid	D30	-	-	forebrain organoid + ETMR J cell line + murine brain pericytes		hiPSCs + ETMR_J + mPC	-	-	-	-	Single Cell 3' v3	scRNAseq	Papain dissociation	Fresh tissue	polyA RNA	paired-end	Illumina NextSeq 2000	10x Genomics	3945	39.4%	88 mio	22466	H2311_M2539	90.7%	3893
KK21-H-167	ETMR_1 CoAgg Organoid D30	homo sapiens/mus musculus	organoid	D30	-	-	forebrain organoid + ETMR 1 cell line		hiPSCs + ETMR_1	-	-	-	-	Single Cell 3' v3	scRNAseq	Papain dissociation	Fresh tissue	polyA RNA	paired-end	Illumina NextSeq 2000	10x Genomics	4078	39.9%	94 mio	23134	H2170_M2931	89.9%	4027
KK21-H-168	ETMR_1 +PC CoAgg Organoid D30	homo sapiens/mus musculus	organoid	D30	-	-	forebrain organoid + ETMR 1 cell line + murine brain pericytes		hiPSCs + ETMR_1 + mPC	-	-	-	-	Single Cell 3' v3	scRNAseq	Papain dissociation	Fresh tissue	polyA RNA	paired-end	Illumina NextSeq 2000	10x Genomics	2581	44.9%	95 mio	36837	H2834_M1816	88.4%	2540
KK22-H-243	FB-Organoid D30 no tumor DMSO	homo sapiens/mus musculus	organoid	D30	-	-	forebrain organoid		hiPSCs	-	-	DMSO	D20-D24	Single Cell 3' v3	scRNAseq	Papain dissociation	Fresh tissue	polyA RNA	paired-end	Illumina NextSeq 2000	10x Genomics	3753	40.5%	134 mio	35832	3104	88.2%	3733
KK22-H-244	FB-Organoid D30 ETMR T3 DMSO	homo sapiens/mus musculus	organoid	D30	-	-	forebrain organoid + ETMR T3 cell line		hiPSCs + ETMR_T3	-	-	DMSO	D20-D24	Single Cell 3' v3	scRNAseq	Papain dissociation	Fresh tissue	polyA RNA	paired-end	Illumina NextSeq 2000	10x Genomics	4815	36.0%	131 mio	27344	2650	86.2%	4778
KK22-H-245	FB-Organoid D30 ETMR T3 Carbo	homo sapiens/mus musculus	organoid	D30	-	-	forebrain organoid + ETMR T3 cell line		hiPSCs + ETMR_T3	-	-	Carboplatin 10µM	D20-D24	Single Cell 3' v3	scRNAseq	Papain dissociation	Fresh tissue	polyA RNA	paired-end	Illumina NextSeq 2000	10x Genomics	3945	37.2%	148 mio	37769	3440	84.9%	3832
KK22-H-246	FB-Organoid D30 ETMR T3 VP-16	homo sapiens/mus musculus	organoid	D30	-	-	forebrain organoid + ETMR T3 cell line		hiPSCs + ETMR_T3	-	-	Etoposide 1µM	D20-D24	Single Cell 3' v3	scRNAseq	Papain dissociation	Fresh tissue	polyA RNA	paired-end	Illumina NextSeq 2000	10x Genomics	3167	40.5%	148 mio	46769	3765	84.0%	3128
KK22-H-247	FB-Organoid D30 ETMR T4 DMSO	homo sapiens/mus musculus	organoid	D30	-	-	forebrain organoid + ETMR T4 cell line		hiPSCs + ETMR_T4	-	-	DMSO	D20-D24	Single Cell 3' v3	scRNAseq	Papain dissociation	Fresh tissue	polyA RNA	paired-end	Illumina NextSeq 2000	10x Genomics	3585	41.5%	140 mio	39284	3118	83.3%	3484
KK22-H-248	FB-Organoid D30 ETMR T4 Carbo	homo sapiens/mus musculus	organoid	D30	-	-	forebrain organoid + ETMR T4 cell line		hiPSCs + ETMR_T4	-	-	Carboplatin 10µM	D20-D24	Single Cell 3' v3	scRNAseq	Papain dissociation	Fresh tissue	polyA RNA	paired-end	Illumina NextSeq 2000	10x Genomics	5942	33.2%	161 mio	27148	2748	86.8%	5924
KK22-H-249	FB-Organoid D30 ETMR T4 VP-16	homo sapiens/mus musculus	organoid	D30	-	-	forebrain organoid + ETMR T4 cell line		hiPSCs + ETMR_T4	-	-	Etoposide 1µM	D20-D24	Single Cell 3' v3	scRNAseq	Papain dissociation	Fresh tissue	polyA RNA	paired-end	Illumina NextSeq 2000	10x Genomics	4750	33.4%	116 mio	24455	2562	85.3%	4672
KK22-H-266	FB-Organoid D30 BT-183 GFP+ iPSCs	homo sapiens/mus musculus	organoid	D30	-	-	forebrain organoid from iPSCs GFP-transfected cell line + BT 183 cell line		GFP+-hiPSCs	-	-	-	-	Single Cell 3' v3	scRNAseq	Papain dissociation	Fresh tissue	polyA RNA	paired-end	Illumina NextSeq 2000	10x Genomics	2274	47.5%	179 mio	78919	4586	93.3%	2267
KK22-H-267	FB-Organoid D30 Control GFP+ iPSCs	homo sapiens/mus musculus	organoid	D30	-	-	forebrain organoid from iPSCs GFP-transfected cell line - this is the only sample with GFP+_iPSCs? --> also sample 266		GFP+-hiPSCs + BT-183	-	-	-	-	Single Cell 3' v3	scRNAseq	Papain dissociation	Fresh tissue	polyA RNA	paired-end	Illumina NextSeq 2000	10x Genomics	6778	40.4%	143 mio	21099	2215	91.9%	6843
KK22-H-310	FB-Organoid D30 ETMR1 CP-673451	homo sapiens/mus musculus	organoid	D30	-	-	forebrain organoid + ETMR 1 cell line		hiPSCs + ETMR_1	-	-	CP-673451 10µM	D15-D30	Single Cell 3' v3	scRNAseq	Papain dissociation	Fresh tissue	polyA RNA	paired-end	Illumina NextSeq 2000	10x Genomics	4351	35.8%	75 mio	17329	1865	87.2%	4325
KK22-H-314	FB-Organoid D30 ETMR1 Carbo 10µM	homo sapiens/mus musculus	organoid	D30	-	-	forebrain organoid + ETMR 1 cell line		hiPSCs + ETMR_1	-	-	Carboplatin 10µM	D24-D28	Single Cell 3' v3	scRNAseq	Papain dissociation	Fresh tissue	polyA RNA	paired-end	Illumina NextSeq 2000	10x Genomics	4723	40.4%	132 mio	27953	2724	89.4%	4612
KK22-H-315	FB-Organoid D30 ETMR1 Etoposide 1µM	homo sapiens/mus musculus	organoid	D30	-	-	forebrain organoid + ETMR 1 cell line		hiPSCs + ETMR_1	-	-	Etoposide 1µM	D24-D28	Single Cell 3' v3	scRNAseq	Papain dissociation	Fresh tissue	polyA RNA	paired-end	Illumina NextSeq 2000	10x Genomics	4507	40.1%	123 mio	27483	2801	89.2%	4399
KK22-H-316	FB-Organoid D30 hETMR (BT-183) DMSO	homo sapiens/mus musculus	organoid	D30	-	-	forebrain organoid + BT 183 cell line		hiPSCs + BT-183	-	-	DMSO	D24-D28	Single Cell 3' v3	scRNAseq	Papain dissociation	Fresh tissue	polyA RNA	paired-end	Illumina NextSeq 2000	10x Genomics	7239	24.0%	66 mio	9129	1491	92.3%	7169
KK22-H-317	FB-Organoid D30 hETMR (BT-183) Carbo 10µM	homo sapiens/mus musculus	organoid	D30	-	-	forebrain organoid + BT 183 cell line		hiPSCs + BT-183	-	-	Carboplatin 10µM	D24-D28	Single Cell 3' v3	scRNAseq	Papain dissociation	Fresh tissue	polyA RNA	paired-end	Illumina NextSeq 2000	10x Genomics	5759	29.9%	146 mio	25380	2763	91.1%	5391
KK22-H-318	FB-Organoid D30 hETMR (BT-183) Etoposide 1µM	homo sapiens/mus musculus	organoid	D30	-	-	forebrain organoid + BT 183 cell line		hiPSCs + BT-183	-	-	Etoposide 1µM	D24-D28	Single Cell 3' v3	scRNAseq	Papain dissociation	Fresh tissue	polyA RNA	paired-end	Illumina NextSeq 2000	10x Genomics	3705	30.5%	110 mio	29778	2364	86.9%	3570
KK22-H-324	FB-Organoid D48 no tumor DMSO	homo sapiens/mus musculus	organoid	D48	-	-	forebrain organoid		hiPSCs	-	-	DMSO	D24-D28	Single Cell 3' v3	scRNAseq	Papain dissociation	Fresh tissue	polyA RNA	paired-end	Illumina NextSeq 2000	10x Genomics	4936	37.9%	158 mio	32151	2842	86.7%	4904
KK22-H-325	FB-Organoid D48 hETMR (BT-183) DMSO	homo sapiens/mus musculus	organoid	D48	-	-	forebrain organoid + BT 183 cell line		hiPSCs + BT-183	-	-	DMSO	D24-D28	Single Cell 3' v3	scRNAseq	Papain dissociation	Fresh tissue	polyA RNA	paired-end	Illumina NextSeq 2000	10x Genomics	4680	32.8%	200 mio	42811	3837	92.2%	4597
KK22-H-326	FB-Organoid D48 hETMR (BT-183) Carbo 10µM	homo sapiens/mus musculus	organoid	D48	-	-	forebrain organoid + BT 183 cell line		hiPSCs + BT-183	-	-	Carboplatin 10µM	D24-D28	Single Cell 3' v3	scRNAseq	Papain dissociation	Fresh tissue	polyA RNA	paired-end	Illumina NextSeq 2000	10x Genomics	6816	33.8%	268 mio	39435	3519	90.5%	6712
KK22-H-327	FB-Organoid D48 hETMR (BT-183) Etoposide 1µM	homo sapiens/mus musculus	organoid	D48	-	-	forebrain organoid + BT 183 cell line		hiPSCs + BT-183	-	-	Etoposide 1µM	D24-D28	Single Cell 3' v3	scRNAseq	Papain dissociation	Fresh tissue	polyA RNA	paired-end	Illumina NextSeq 2000	10x Genomics	5219	33.3%	175 mio	33681	3140	88.9%	5153
KK22-H-328	FB-Organoid D48 ETMR1 DMSO	homo sapiens/mus musculus	organoid	D48	-	-	forebrain organoid + ETMR 1 cell line		hiPSCs + ETMR_1	-	-	DMSO	D24-D28	Single Cell 3' v3	scRNAseq	Papain dissociation	Fresh tissue	polyA RNA	paired-end	Illumina NextSeq 2000	10x Genomics	5606	37.6%	147 mio	26372	2582	89.0%	55555
KK22-H-329	FB-Organoid D48 ETMR1 Carbo 10µM	homo sapiens/mus musculus	organoid	D48	-	-	forebrain organoid + ETMR 1 cell line		hiPSCs + ETMR_1	-	-	Carboplatin 10µM	D24-D28	Single Cell 3' v3	scRNAseq	Papain dissociation	Fresh tissue	polyA RNA	paired-end	Illumina NextSeq 2000	10x Genomics	6946	31.2%	108 mio	15560	1909	88.6%	6888
KK22-H-330	FB-Organoid D48 ETMR1 Etoposide 1µM	homo sapiens/mus musculus	organoid	D48	-	-	forebrain organoid + ETMR 1 cell line		hiPSCs + ETMR_1	-	-	Etoposide 1µM	D24-D28	Single Cell 3' v3	scRNAseq	Papain dissociation	Fresh tissue	polyA RNA	paired-end	Illumina NextSeq 2000	10x Genomics	5204	37.6%	129 mio	24873	2484	85.5%	5128
KK22-H-341	FB-Organoid D30 ETMR BT-183 DMSO	homo sapiens/mus musculus	organoid	D30	-	-	forebrain organoid + BT 183 cell line		hiPSCs + BT-183	-	-	DMSO	D15-D30	Single Cell 3' v3	scRNAseq	Papain dissociation	Fresh tissue	polyA RNA	paired-end	Illumina NextSeq 2000	10x Genomics	4349	32.7%	131 mio	30201	3158	93.4%	4202
KK22-H-342	FB-Organoid D30 ETMR BT-183 CP-673451	homo sapiens/mus musculus	organoid	D30	-	-	forebrain organoid + BT 183 cell line		hiPSCs + BT-183	-	-	CP-673451 10µM	D15-D30	Single Cell 3' v3	scRNAseq	Papain dissociation	Fresh tissue	polyA RNA	paired-end	Illumina NextSeq 2000	10x Genomics	6263	0.36	144 mio	23072	1197	76.2%	5900
KK22-H-343	FB-Organoid D30 ETMRJ DMSO	homo sapiens/mus musculus	organoid	D30	-	-	forebrain organoid + ETMR J cell line		hiPSCs + ETMR_J	-	-	DMSO	D15-D30	Single Cell 3' v3	scRNAseq	Papain dissociation	Fresh tissue	polyA RNA	paired-end	Illumina NextSeq 2000	10x Genomics	6049	36.7%	146 mio	24218	2235	85.1%	6008
KK22-H-344	FB-Organoid D30 ETMRJ CP-673451	homo sapiens/mus musculus	organoid	D30	-	-	forebrain organoid + ETMR J cell line		hiPSCs + ETMR_J	-	-	CP-673451 10µM	D15-D30	Single Cell 3' v3	scRNAseq	Papain dissociation	Fresh tissue	polyA RNA	paired-end	Illumina NextSeq 2000	10x Genomics	4863	0.35	88 mio	18098	2037	87.6%	4780
KK22-H-345	FB-Organoid D30 ETMRT3 DMSO	homo sapiens/mus musculus	organoid	D30	-	-	forebrain organoid + ETMR T3 cell line		hiPSCs + ETMR_T3	-	-	DMSO	D15-D30	Single Cell 3' v3	scRNAseq	Papain dissociation	Fresh tissue	polyA RNA	paired-end	Illumina NextSeq 2000	10x Genomics	7079	32.2%	143 mio	20307	1826	81.9%	7032
KK22-H-346	FB-Organoid D30 ETMRT3 CP-673451	homo sapiens/mus musculus	organoid	D30	-	-	forebrain organoid + ETMR T3 cell line		hiPSCs + ETMR_T3	-	-	CP-673451 10µM	D15-D30	Single Cell 3' v3	scRNAseq	Papain dissociation	Fresh tissue	polyA RNA	paired-end	Illumina NextSeq 2000	10x Genomics	4020	32.8%	108 mio	27056	2113	85.9%	3931

## Sheet: Suppl. Data 2_spatial T
Supplementary Data 1b. Sample information and quality control for the spatial transcriptomics tissues Sample/patient metadata, preparation protocol and sequencing quality parameters for initial data processing are reported.
Sample information											Sequencing information				Sequencing quality information
library name	title	organism	tissue	molecular information	age range	sex	location	treatment	10X chemistry	Protocol	molecule	single or paired-end	instrument model	description	Number of reads	Number of spots under tissue	Saturation	Mean reads per spot	Median Genes per spot	Fraction Reads in spots under tissue
KK22-H-224	Human ETMR tumor	homo sapiens	brain tumor	C19MC-Amplification	2-5y	male	posterior fossa	-	Visium FFPE	spatial transcriptomics	Probe-based	paired-end	Illumina NextSeq 2000	10x Genomics	94,431,513	848	0.686	111.358	6.416	0.654
KK22-H-225	Human ETMR tumor	homo sapiens	brain tumor	C19MC-Amplification	2-5y	female	fronto-parietal	-	Visium FFPE	spatial transcriptomics	Probe-based	paired-end	Illumina NextSeq 2000	10x Genomics	132,871,654	3814	0.652	34.838	4.375	0.952
KK22-H-226	Human ETMR tumor	homo sapiens	brain tumor	C19MC-Amplification	0-12m	female	fronto-parietal	-	Visium FFPE	spatial transcriptomics	Probe-based	paired-end	Illumina NextSeq 2000	10x Genomics	93,655,856	2.668	0.788	35.103	3.862	0.982

## Sheet: Suppl. Data 3_FixedRNA
Supplementary Data 1c. Sample information and quality control for all normal and tumor FixedRNAseq (FFPE) samples Sample/patient metadata, prepration protocols and sequencing quality parameters for initial data processing are reported.
Sample metadata and preparation																		scRNA-sequencing information				Sequencing quality information - individual samples							Sequencing quality information - multiplex library
library name	title	organism	tissue	age (month)	sex	location	diagnosis	Molecular information	cell line	strain	genotype	treatment	treatment time	10X chemistry	Protocol	Method of dissociation (see methods)	Starting material	molecule	single or paired-end	instrument model	description	Cells	Number of reads from cells called from this sample	Median reads per cell	Median Genes per cell	Total genes detected	Median UMI counts per cell	Confidently mapped reads in cells (%)	Estimated number of cells	Fraction of initial cell barcodes passing high occupancy GEM filtering (%)	No. of reads	Saturation (%)	Mean reads per cell
KK22-H-225	Human ETMR tumor C19MC amplified	homo sapiens	brain tumor	2-5y	female	right fronto-temporal	IHC + LIN28A + DNA methylation	C19MC-Amplification	-	-	-	-	-	Gene expression Flex	FixedRNA seq	enzimatic	FFPE	Probe based	paired-end	Illumina NovaSeq6000	10x Genomics	2107	8437047	3055	1444	16060	1835	60.53	52.748	98.81	457,645,579	38.27	8.676
KK22-H-226	Human ETMR tumor C19MC amplified	homo sapiens	brain tumor	0-12m	male	cerebello-pontine angle	IHC + LIN28A + FISH	C19MC-Amplification						Gene expression Flex	FixedRNA seq	enzimatic	FFPE	Probe based	paired-end	Illumina NovaSeq6000	10x Genomics	5.903	37984297	4067	1853	16521	2440	78.25	52.748	98.81	457,645,579	38.27	8.676
KK22-H-227	Dicer mutation	homo sapiens	brain tumor	0-12m	male	posterior fossa	IHC + LIN28A + 850k	Dicer mutation						Gene expression Flex	FixedRNA seq	enzimatic	FFPE	Probe based	paired-end	Illumina NovaSeq6000	10x Genomics	9662	50086200	4016	985	17968	1117	81.68	27.282	100	797,730,038	69.71	29.24
KK23-H-507	Human ETMR tumor C19MC amplified	homo sapiens	brain tumor	2-5y	male	posterior fossa	IHC + LIN28A + 850k	C19MC-Amplification						Gene expression Flex	FixedRNA seq	enzimatic	FFPE	Probe based	paired-end	Illumina NovaSeq6000	10x Genomics	5889	25998285	3468	884	18044	1019	75.17	27.282	100	797,730,038	69.71	29.24
KK23-H-508	Human ETMR tumor C19MC amplified	homo sapiens	brain tumor	2-5y	male	supratentorial	IHC + LIN28A + FISH	C19MC-Amplification						Gene expression Flex	FixedRNA seq	enzimatic	FFPE	Probe based	paired-end	Illumina NovaSeq6000	10x Genomics	11731	242395035	14587	2782	17068	4285	87.92	27.282	100	797,730,038	69.71	29.24
KK23-H-509	Human ETMR tumor C19MC amplified	homo sapiens	brain tumor	2-5y	female	supratentorial	IHC + LIN28A + FISH	C19MC-Amplification						Gene expression Flex	FixedRNA seq	enzimatic	FFPE	Probe based	paired-end	Illumina NovaSeq6000	10x Genomics	1545	6015233	2937	982	17613	1164	61.95	15.557	100	772,603,096	0.5945	49.663
KK23-H-510	Human ETMR tumor C19MC amplified	homo sapiens	brain tumor	2-5y	male	frontal	IHC + LIN28A + FISH	C19MC-Amplification						Gene expression Flex	FixedRNA seq	enzimatic	FFPE	Probe based	paired-end	Illumina NovaSeq6000	10x Genomics	6862	9996085	1120	403	17679	437	77.45	15.557	100	772,603,096	0.5945	49.663
KK23-H-511	Human ETMR tumor C19MC amplified	homo sapiens	brain tumor	2-5y	female	supratentorial	IHC + LIN28A + FISH	C19MC-Amplification						Gene expression Flex	FixedRNA seq	enzimatic	FFPE	Probe based	paired-end	Illumina NovaSeq6000	10x Genomics	4358	30000042	3900	1245	16572	1528	65.84	15.557	100	772,603,096	0.5945	49.663
KK23-H-512	Human ETMR tumor C19MC amplified	homo sapiens	brain tumor	2-5y	male	supratentorial	IHC + LIN28A + FISH	C19MC-Amplification						Gene expression Flex	FixedRNA seq	enzimatic	FFPE	Probe based	paired-end	Illumina NovaSeq6000	10x Genomics	2792	2749040	749	268	17684	291	59.54	15.557	100	772,603,096	0.5945	49.663

## Sheet: Suppl. Data 4_IHC 
Supplementary Data 1d. Sample information for all tisssues used for IHC analysis Sample/patient metadata is reported.
sample ID	sample description	species	Sex	age range	Location	(n) ICH slides included in the analysis	Molecular information
KK22-H-322	ETMR tumor	human	male	2-5y	posterior fossa	1	C19MC amplified
KK21-H-027	ETMR tumor	human	male	2-5y	frontal	1	C19MC amplified
KK21-H-025	ETMR tumor	human	male	2-5y	frontal	1	C19MC amplified
KK21-H-023	ETMR tumor	human	male	2-5y	supratentorial	1	C19MC amplified
US915	ETMR tumor	murine	NA	E 18.5	supratentorial	1	NA
US945	ETMR tumor	murine	NA	E 18.5	supratentorial	1	NA
Organoid blocks	Forebrain organoids	human	NA	30 days of aggregation	NA		NA
Organoid blocks	Forebrain organoids harboring murine ETMR cell line	hybrid	NA	30 days of aggregation	NA		NA
Organoid blocks	Forebrain organoids harboring human ETMR cell line	human	NA	30 days of aggregation	NA		NA

## Sheet: Suppl. Data 5_cell-type markers
Supplementary Data 2a. Cell-type specific canonical markers from the literature used to determine cluster identity.					List of Abbreviations
Markers	Cell type annotation	Reference			Legend	Cell type
2810417H13Rik	RG/IP	Hochgerner et al., 2018			RG	radial glia
Acta2	PC	Armulik, et al, 2016; Garcia et al., 2022			bRG	basal RG
AIF	Microglia	Polioudakis et al., 2019			vRG	ventricular RG
Aldoc	RG1	Loo et al., 2019			oRG	outer RG
Anxa2	PC, Fb	Garcia et al., 2022			RG unsp	RG unspecified
APOD	OPC	Polioudakis et al., 2019			divRG	dividing RG
AUKRB	divRG	Kelava et al 2022			OPC	oligoprogenitor cell
BCAM	OPC, vRG, oRG,	Polioudakis et al., 2019			IP	intermediate progenitor (also neuroprogenitor)
BCl11b	Layer V/IV, pyramidal	Loo et al., 2019			Nprog	neuroprogenitor
BGN	PC	Polioudakis et al., 2019			PgS	Nprog in cell cycle S phase
Calb2	Nb; Layer 1, hipocampus	Hochgerner et al., 2018; La Manno et al., 2018; Allen atlas			PgG2M	Nprog in cell cycle G2M phase
CCL3	Microglia	Polioudakis et al., 2019			Nb	neuroblast
CCL3L3	Microglia	Polioudakis et al., 2019			Ex_Nb	excitatory neuroblast
CCL4	Microglia	Polioudakis et al., 2019			Inh_Nb	inhribitory neuroblast
Ccnd2	NProg, proliferating	Loo et al., 2019			SVZ	subventricular zone
Cd13 (Anpep)	PC	Crouch et al., 2018; Armulik, et al., 2016;			LGE	lateral ganglionic eminence
CD53	Microglia	La Manno et al., 2018; Vanlandewijck et al., 2018			PC	pericytes
CENPF	NProg_PgG2M	Polioudakis et al., 2019			Fb	fibroblast
CENPU	Nprog, PgS	Polioudakis et al., 2019			SMC	smooth muscle cell
Cldn5	Endothelial	La Manno et al., 2018
COL1A1	PC	from hETMR data-set
Col1a2	PC	Polioudakis et al., 2019
Col4a1	PC	Polioudakis et al., 2019
Crym	Layer V/VI, caudal region	Loo et al., 2019
Cxcl12	meningeal	Yan Zhu et al., 2002;
Dbi	RG	Hochgerner et al., 2018; Polioudakis et al., 2019
Dcn	PC	Polioudakis et al., 2019
DCX	Nb, Inh++, Ex+	Polioudakis et al., 2019
DLGAP5	divRG	Kelava et al 2022
Dlk1	PC	Armulik, et al., 2016;
DLL1	RG unspec	this study
Dlx1	Ganglionic eminence RG; Inh_Nb	Loo et al., 2019; Camp et al., 2015
Dlx2	Ganglionic eminence; Inh_Nb 1	Loo et al., 2019; Camp et al., 2015
DLX5	Inh_Nb 1	Camp et al., 2015
DLX6	Inh_Nb 1	Camp et al., 2015
DLX6-AS1	Inh_Nb 1	Pollen et al., 2019
Ednrb	RG; bRG	La Manno et al., 2018; Polioudakis et al., 2019; Kelava et al., 2022
ELAVL4	IP	Kelava et al., 2022
Eomes	IP	Neumann et al., 2017; Kelava et al., 2022
EPHA5	Inh_Nb 2	this study
FABP7	RG	Polioudakis et al., 2019; Roxana et al., 2007; Howard et al., 2008;
FAM107A	oRG	Eze et al., 2021; Polioudakis et al., 2019
Fcgr1	Microglia	Vanlandewijck et al., 2018
Fcgr3	Microglia	La Manno et al., 2018
Fezf2	Layer V specific, cortical spinal	Loo et al., 2019
Flt1	vascular	Vanlandewijck et al., 2018; Loo et al., 2019
FN1	PC	Polioudakis et al., 2019
GAD1	inh 1	Pollen und Kriegsteiner 2019
Gad2	LGE only; Inh_Nb 1	Loo et al., 2019; Pollen et al., 2019
GAP43	Ex_Nb	Polioudakis et al., 2019
GLI3	RG	Pollen und Kriegsteiner 2019
Gng11	PC	Polioudakis et al., 2019
Gucy1a3	Striatal II neurons	Loo et al., 2019
Hbb-bs	Eritrocyte (beta-hemoglobin)	Pubmed_gene
HES1	RG	He et al 2022
Hes5	RG1	Loo et al., 2019
HES6	IP; RG unspec	Kelava et al 2022; this study
HIST1H1D	Progenitor_PgS	Polioudakis et al., 2019
Hmgb2	N progenitor	La Manno et al., 2018; Polioudakis et al., 2019
Hmgn2	Rg /N progenitor	La Manno, et al; Polioudakis et al., 2019
HOPX	oRG	Nowakowski et al., 2016; Pollen et al., 2015;
ID1	RG-Angio	from the clustering
Id3	RG	Hochgerner et al., 2018
ID3	RG-Angio	this study
ID4	vRG, oRG, early progenitors	Polioudakis et al., 2019; Eze et al., 2021
IGFBP7	PC, endothelial	Polioudakis et al., 2019
INSM1	RG unspec	this study
IRX1	bRG	Kelava et al., 2022
IRX2	bRG	Kelava et al., 2022
Isl1	LGE marker (Striatal I)	Loo et al., 2019
ITIH5	PC	Polioudakis et al., 2019
Itm2a	PC, Endothelial	La Manno et al., 2018; Garcia et al., 2022
Kcnj8	PC	Polioudakis et al., 2019; La Manno et al., 2018; Garcia et al. 2022
Ki67	Proliferation marker	Eze & Kriegstein et al., 2021;
LGALS1	PC	Polioudakis et al., 2019
LHX2	excitatory	this study
LHX9	excitatory	this study
LMO1	RG unspec	this study
LUC7L3	RG2	Kelava et al., 2022
LUM	Mesenchymal	Eze et al., 2021;
MALAT1	RG2	Kelava et al 2022
MAP2	Nb	Polioudakis et al., 2019
MAPT	Nb	Polioudakis et al., 2019; Yuzwa, et al., 2017
MDK	vascular, PC	Crouch et al., 2022
Mef2c	early pvalb	Mayer et al., 2018
Meis2	Gaba precursor (Nb)	La Manno et al., 2018; Mayer et al., 2018
Mgp	vascular	Vanlandewijck et al., 2018
Mki67	Proliferation marker	Loo, et al., 2019
Mki67	Progenitor PgG2M	Polioudakis et al., 2019
Myh11	SMC	Vanlandewijck et al., 2018; Garcia et al., 2022
Myl9	SMC	Vanlandewijck et al., 2018
Mylk	SMC	Vanlandewijck et al., 2018
MYT1L	Nb	Camp 2015
Ndrg2	N-myc downstream regulated gene 2	Eurexpress; Xiao_lan Hu et al., 2006
NEFM	Ex_Nb, Layer IV/V	Polioudakis et al., 2019
Nes	RG4	Hu et al., 2017
NES	RG	Eze & Kriegstein et al., 2021
NES	Nprog	Hochgerner et al., 2018
NETO2	Inh_Nb 2	this study
NEUN	Nb	Spencer et al., 2014;
Neurod2	Ex_Nb	Polioudakis et al., 2019; Allen atlas: https://developingmouse.brain-map.org/
NEUROD4	IP	Kelava et al 2022
Neurod6	Ex_Nb	Polioudakis et al., 2019; Allen atlas: https://developingmouse.brain-map.org/
NEUROG2	IP	Kelava et al 2022
NHLH1	Nb	La Manno et al., 2018; Polioudakis et al., 2019
Nr2f2	Cortical GE neurons	Loo et al., 2019
NRN1	Ex_Nb	this study
Nrxn3	Cortical GE neurons	Loo et al., 2019
NTRK2	bRG	Kelava et al 2022
NUSAP1	Progenitor PgG2M, PgS, divRG	Polioudakis et al., 2019; Kelava et al., 2022
Olig1	Oligo differentiation	Polioudakis et al., 2019; Jinxiang Dai, et al., 2015
ONECUT1	Ex_Nb	this study
Opcml	Epithalamus	Eurexpress;
P2RY12	Microglia	Polioudakis et al., 2019
PAX6	RG	Pollen und Kriegsteiner 2019
Pcp4	Cortex Layer I /hipocampus	Alen atlas: https://developingmouse.brain-map.org/
PDGFRA	OPC	La Manno et al., 2018; Polioudakis et al., 2019
Pdgfrb	PC	Armulik, et al., 2016; La Manno et al., 2018; Vanlandewijck et al., 2018
PECAM1	Endothelial	Garcia et al., 2022
Pou3f1	Layer V, VI lateral	Loo et al., 2019
Prm1	protamine 1_ spermatogonial specific gene	Hermann et al., 2018
PTN	oRG, vRG, OPC, PC	Polioudakis et al., 2019
PTPRZ1	vRG, oRG, OPC, progenitors -	Polioudakis et al., 2019; Yuzwa, et al., 2017
RAB3B	Ex_Nb	this study
RELN	Ex_Nb	Pollen et al., 2019
Reln	Cajal retzius (CR) cell marker	Loo et al., 2019
Rgs5	PC	La Manno et al., 2018; Armulik, et al., 2016; Polioudakis et al., 2019
RPL34	RG1	Kelava et al., 2022
RPL5	RG1	Kelava et al., 2022
RPS15	RG1	Kelava et al., 2022
RPS23	RG1	Kelava et al., 2022
RPS3	RG1	Kelava et al., 2022
RPS3A	RG1	Kelava et al., 2022
RUNX1T1	Nb	this study
S100A11	PC	Polioudakis et al., 2019
S100a6	PC	Vanlandewijck et al., 2018
Satb2	Layer V/IV, calosal projection	Loo et al., 2019
SHTN1	Nb	this study
SLC17A6	Ex_Nb	Pollen et al., 2019
SLC1A3	oRG	Polioudakis et al., 2019
SOX2	all progenitors;	Polioudakis et al., 2019; Eze & Kriegstein et al., 2021; Camp et al., 2015
SOX4	RG unspec	this study
SPARC	PC, vRG-	Polioudakis et al., 2019
SPARCL1	PC	Polioudakis et al., 2019
SPOCK2	Ex_Nb	this study
SPP1	Microglia	Polioudakis et al., 2019
Stmn2	Neuroblasts, maturing	Polioudakis et al., 2019
STMN2	Nb	Kelava et al., 2022
Stmn3	Neuroblasts, maturing	Polioudakis et al., 2019
Synaptophysin	Nb	Spencer et al., 2014;
SYT1	Nb	Kelava et al 2022
SYT4	Nb	this study
Tagln	SMC	Vanlandewijck et al., 2018
Tcf7l2	Thalamic	Loo et al., 2019; Alen atlas
TFAP2A	Inh_Nb 2	this study
TFAP2B	Inh_Nb 3	this study
Tfap2d	Layer V, VI lateral frontal; neuroblast	Loo et al., 2019; La Manno et al., 2018
THSD7A	Inh_Nb 2	this study
Top2a	SVZ, proliferating; Progenitor PgG2M; divRG	Loo et al., 2019.; Hochgerner et al., 2018; Polioudakis et al., 2019; Kelava et al., 2022
Trem2	Microglia	Loo et al., 2019; Polioudakis et al., 2019
TTYH1	oRG, progenitors	Polioudakis et al., 2019; Yuzwa, et al., 2017
TUBA1B	Progenitor PgG2M, PgS	Polioudakis et al., 2019
Tubb2a	Nb	Yuzwa, et al., 2017; Loo et al., 2019; Zhong et al., 2018
Vcam1	aRG	Hu et al., 2017
VIM	All progenitors; RG	Howard et al., 2008; Hochgerner et al., 2018
Vtn	PC	La Manno et al., 2018; Mizrak et al., 2016; Armulik, et al., 2016; Vanlandewijck et al., 2018
WSB1	RG2	Kelava et al., 2022

## Sheet: Suppl. Data 6_gene sets
Supplementary Data 2b. Top 50 differentially expressed genes od the cell-types found in the sc- or sn-RNA-seq datasets of this study.
Tissue of origin	Primary murine samples (sc-RNAseq)									Primary human samples (sn-RNAseq)									Forebrain organoid (FBO) -dataset FBO-mETMR (see table 3a) - sc-RNAseq													murine ETMR cell lines in forebrain organoids - sc-RNAseq
Cell type	RG	Nprog	NB / neurons	OPC	Microglia	Pericytes	mETMR RG-like	mETMR Nprog-like	mETMR Nb-like	hETMR RG-like	hETMR Nprog-like	hETMR Nb-like	OPC	Oligodendrocyte	Microglia	Pericytes	EC	T cell	All RG	RG1	RG2	divRG	bRG	RG unespecific	IP	NB all	Ex/NB	Inh/Nb 1	Inh/Nb 2	Angio	PC	ETMR all cells	ETMR RG-like	ETMR Nprog-like	ETMR Nb-like
	Fabp7	2810417H13Rik	Neurod6	Fabp7	Apoe	Lgals1	Fabp7	Wif1	Calb2	PTN	HMGB2	STMN2	CST3	CRYAB	IGHG1	IGFBP7	EGFL7	GNLY	PAX6	RPS24	MALAT1	HIST1H4C	IRX1	DLL1	PPP1R17	ELAVL4	ONECUT1	DLX1	EPHA5	PLS3	ANPEP	Axin2	Acsbg1	Ccnd1	AI593442
	Prm1	Top2a	Stmn2	Serpine2	Pf4	Vtn	Prm1	Mt1	AI593442	FABP7	VIM	CRABP1	MT3	PLP1	IGHA1	FN1	CLDN5	ZAP70	SOX2	RPS6	SYNE2	HMGB2	C5orf38	SOX4	EOMES	STMN2	DLK1	DLX2	NETO2	ID3	ABCC9	Clic6	Aldh1l1	Cks1b	Calb2
	Dbi	Mfap4	Mapt	Olig1	C1qb	Sparc	Dbi	Nkd1	Gm11744	SPARCL1	HIST1H4C	DCX	APOD	PTGDS	IGKC	SPARC	VWF	IKZF1	GLI3	RPL13	LUC7L3	UBE2C	NTRK2	LMO4	CA12	MYT1L	LHX2	DLX5	TFAP2A	MDK	ACTA2	Gadd45a	Ddah1	Dcn	Crabp2
	Ptn	Eomes	Neurod2	Ptprz1	C1qc	Mgp	Ptn	Mt2	Pcp4	C1orf61	TOP2A	GAP43	SPARCL1	MBP	IGHM	TIMP1	IGFBP3	TMC8	HES1	RPS15	ARGLU1	PTTG1	IRX2	HES6	MIR99AHG	MAPT	LHX9	DLX6	TFAP2B	ID1	ANXA2	Klf9	Ednrb	Ddit4l	Gng8
	Slc1a3	Abracl	Mef2c	Dbi	C1qa	Rgs5	Phgdh	Tmem176a	Igfbp2	CLU	MDK	RTN1	S100B	SEPP1	JCHAIN	NDUFA4L2	IGFBP7	IL7R	VIM	RPS3	VCAN	TOP2A	ATP1A2	DLX1	HES5	RUNX1T1	NRN1	DLX6-AS1	THSD7A	APOE	APLN	Lef1	Fabp7	Gmpx8	Igsf21
	Phgdh	Rrm2	Gap43	Apoe	Fcer1g	Col1a2	Slc1a3	Tmem176b	Gnas	PMP2	IGFBP2	LHX1	PTGDS	PPP1R14A	IGHG3	IFI27	RGCC	ACAP1		RPS23	PTPRZ1	NUSAP1	ZIC1	INSM1	MYT1	GAP43	RAB3B	GAD1		TPM1	APOD	Ltbp1	Lxn	Hes5	Mylk
	Ddah1	Hmgb2	Id2	Lxn	Tyrobp	Col3a1	Ddah1	Ldha	Chst2	NTRK2	FRZB	PCSK1N	SCRG1	S100B	SPP1	ITM2A	SLC7A5	CORO1A		RPS3A	WSB1	CCNB2	EDNRB		NHLH1	SYT4	RELN	GAD2		PRTG	BGN	Mt1	Mfge8	Id3	Myo1e
	Vim	Pbk	Meg3	Scrg1	Sepp1	Apod	Vim	Id3	Crabp2	BCAN	NES	MEG3	RGCC	CLDN11	MBP	ACTA2	SPARC	SLA		RPL5	SFRP1	DLGAP5	FRZB		NEUROD4	SYT1	SLC17A6	NRXN3		LGALS1	CALD1	Mt2	Mlc1	Lypd1	Necab3
	Plpp3	Spc25	Runx1t1	Ednrb	Lyz2	Bgn	Plpp3	Prss56	Snhg11	RGCC	TUBA1B	THSD7A	BCAN	TF	CD74	TAGLN	ITM2A	ARHGAP9		RPL34	FGFBP3	AURKB	PTN		TMEM158	NEFM	SPOCK2	SCGN		COL1A1	CAV1	Nkd1	Pdpn	Notum	Nhlh1
	Ckb	Dlx2	Map1b	Mfge8	Lgmn	Junb	Ptprz1	Mt3	Gng8	HOPX	CENPF	MLLT11	B2M	APOD	APOE	LGALS1	EPAS1	LSP1		RPL18A	MEIS2		EPHA3		PLCB4	SHTN1	SOX5	LHX6		COL1A2	CD13	Notum	Ptprz1	Sdpr	Snhg11
	Acot1	Hmgn2	Thra	Ckb	Cyba	Cxcl12	Ckb	Sostdc1	Tesc	GPM6B	FGFBP3	BASP1	IFI6	CNP	MZB1	CLDN5	A2M	CYTIP			COL4A5				TBR2	MEF2C	NEUROD6	ERBB4		CRABP2	CD248	Tom1l1	Sall3	Tead2	Stmn2
	Ptprz1	Meis2	Rtn1	Bcan	B2m	S100a11	Pea15a	Cdkn1a	Zic1	FAM107A	KIAA0101	RGMB	SLC1A2	MAG	C1QC	CALD1	COL4A1	TRBC2							HES6	SATB2	NRP1			S100A11	COL1A1	Wif1		Tst	Tesc
	Sparcl1	H2afv	Stmn4	Ddah1	Ctsb	Gng11	Acot1	Dcn	Tmem176b	ID4	CKS1B	ELAVL3	PTPRZ1	CAPN3	TXNDC5	COL4A1	CCN2	TRAC							KCNQ3	SLA	SLA			TPM2	COL1A2	Wnt5a			Thrsp
	Pea15a	Ube2s	Tmsb10	Phgdh	Fcgr3	Lum	Sparcl1	Sp5	Crip2	SOCS3	PTTG1	SOX11	PTN	QDPR	GFAP	IFITM3	ENG	ARHGAP4								CHL1	HS3ST4			CALD1	COL3A1	Dbi			Trim63
	Mfge8	Pantr1	Ly6h	Plpp3	Ctsd	Dlk1	Mfge8	Tnfrsf19	Cdkn1a	TTYH1	HES5	MAP2	OLIG1	CA2	C1QB	COL3A1	FLT1	ARHGEF1								MEG3	IGFBP3			CCDC80	COL3A2	Vim
	Qk	Tnfrsf19	Nnat	Sox9	Ccl3	Sparcl1	Qk	Serpinh1	E330013P04Rik	GFAP	HES4	SOX4	DBI	SLC44A1	RNASE1	HLA-A	SLC38A5	DEF6								RBFOX1	TLE4			ANXA2	COL4A1
	Notum	Pdgfa	Tubb2b	Ndrg2	Hexb	Eva1b	Mest	Rmst	Sobp	CPE	HSPD1	ROBO3	PMP2	PLA2G16	C1QA	B2M	PECAM1	AKNA								ERBB4	RBFOX1			SPARC	CSPG4
	Rbp1	Rmst	Epha5	Vim	Ctss	Cald1	Apoe	Notum	Csrp1	CST3	SOX3	TAGLN3	HOPX	TMEM144	B2M	COL4A2	EDN1	B2M								DLX2	SATB2			ITM2A	CXCL12
	Mest	Lef1	Gm17750	Ptn	Cxcl2	Serpinh1	Notum	Tst	Sostdc1	PON2	HMGN2	UCHL1	APOE	CD9	CTSB	RGCC	CDH5	IL32								GAD1				MGP	DCN
	Fam181b	Chst2	6330403K07Rik	Metrn	F13a1	Anxa2	Rbp1	Pkm	Btbd17	PLPP3	CCND1	KLHL35	CLU	S100A1	FTL	DCN	SLC9A3R2	RAC2												PDGFRB	DLK1
	Aldoc	Phlda1	Dcx	Qk	Arpc1b	Itm2a	Aldoc	Pdgfa	Aldoa	EDNRB	BIRC5	GNG3	MT2A	RNASE1	CTSZ	GNG11	FN1	TRAF3IP3													DPEP1
	Lxn	Serpinh1	Meis2	Tagln2	Dab2	Dcn	Fam181b	Lef1	Glul	SLC1A3	CXCR4	NHLH1	FABP7	KLK6	IFI30	COL1A1	PDGFB	IL2RG													EPAS1
	Fos	Ldha	Gpm6a	Pea15a	Fcrls	Col1a1	Lxn	Gadd45a	Chgb	NFIA	CYR61	MEIS2	HLA-A	ERMN	C3	COL1A2	PODXL	NLRC5													EVA1B
	Sox9	Dcn	Mn1	Fos	Csf1r	Ndufa4l2	Rgcc	Prdx1	Igsf8	MT2A	CKS2	ELAVL4	RAMP1	GSN	LAPTM5	RGS5	HSPG2	KLRK1													GNG11
	Psat1	Mt2	Syt4	Sparcl1	Aif1	Higd1b	Ndrg2	3632451O06Rik	Krt8	RAMP1	PAX6	INA	XIST	AMER2	GPNMB	A2M	SERPINE1	TBC1D10C													ITIH5
	Nkain4	Sp5	Gria2	Rgcc	Ccl2	Cldn11	Fos	Phlda1	Gadd45a	PEA15	RND2	RND3	HLA-C	S100A6	CD163	BGN	CCN1	JAK3													ITM2A
	Mgst1	Id3	Aplp1	Ttyh1	Grn	Fos	Psat1	Idh2	Prkcb	B2M	ENO1	INSM1	MT1E	RAPGEF5	XBP1	HLA-B	CD93	CD44													JUNB
	Hes5	Tmem176a	Mllt11	Gng12	Lyve1	Kcnj8	Mgst1	Slc35b1	Nfix	SPARC	CTGF	HMP19	C1orf61	B2M	LYZ	IFI6	ABCG2	SP100													KCNJ8
	Fgfbp3	Cdkn1a	Rbfox2	Cdo1	Cst3	Myl9	Fgfbp3	Gadd45g	Wif1	MT3	SNRPB	RUNX1T1	FABP5	MYLK	CD14	CTGF	ZFP36	WIPF1													LGALS1
	1810037I17Rik	Sostdc1	Bcl11b	Gstm1	Fcgrt	Col4a2	Nkain4	Brd7	Socs2	MGST1	SOX2	CNTN2	GPM6A	NEAT1	CYBA	HLA-C	MT2A	CYTH4													MGP
	Gpm6b	Mt1	Nrep	Aldoc	Mrc1	Igf2	Sox9	Tom1l1	Nhlh2	S100A16	MAD2L1	DNER	PDGFRA	TSC22D4	CD68	CYBA	CA2	ARHGAP45													PDGFRB
	Rgcc	Tmem176b	Sox4	Acot1	Laptm5	Cdkn1c	Hes5	Tpi1	Hist3h2a	PLP1	ZFP36L1	RP11-445F12.1	SCD5	GPM6B	CTSD	APLN	GGT5	PYHIN1													PRKCDBP
	Ndrg2	Nkd1	Myt1l	Hes5	Ptpn18	Ifitm2	1810037I17Rik	Psat1	Pou2f2	AQP4	PCDH8	STMN4	MT-ATP6	SEPT8	SRGN	ANGPT2	CAVIN2	ETS1													RGS5
	Cpe	Mt3	Stmn3	Sparc	Arhgdib	Ifitm3	Gpm6b	Xist	Emx2	TSC22D4	RANBP1	TUBA1A	MTRNR2L12	SLAIN1	GRN	LINC00152	ROBO4	TXNIP													S100A11
	Pdpn	Wif1	Ttc28	Asrgl1	Cx3cr1	Col4a1	Serpine2	Cd63	Dner	ENHO	SERPINH1	KIF5C	TSPAN7	HAPLN2	SAT1	PTN	ESAM	TNFAIP3													S1PR3
	Nes	H3f3b	Serf1	Slc1a3	Lgals1	S100a6	Pdpn	Fbln1	Igsf21	VIM	ID3	SYT1	SCG3	CLDND1	A2M	VWF	COL4A2	IL2RB													SDPR
	Egr1	Ccnd2	Rab3a	Cst3	Ccl4	Emp3	Cpe	Flrt3	Aamdc	PTGDS	CD99	NEFL	S100A6	NKX6-2	NUPR1	APOLD1	AFAP1L1	DGKA													SERPINH1
	Apoe	Elavl4	Cdk5r1	Lhfpl3	Crybb1	Atp1a2	Ttyh1	Eno1	Dpysl4	ITM2B	RCN1	TUBB2B	EPN2	ANLN	SPI1	MYL12A	PTPRB	IGHG1													SPARC
	Arl4a	Dlx1	Uchl1	Mest	Gmfg	Pcolce	Nes	Higd1a	Nrp2	S100B	SMC4	ANK3	MTRNR2L8	FGFR2	PIM2	PGF	ADM	ITGAL													TAGLN
	Ttyh1	Elavl2	Elavl3	Cd9	Trem2	Rbp1	Cd9	Clic6	Thrsp	NDRG2	KPNA2	NCAM1	ISG15	PLEKHB1	FCGR3A	EPAS1	DOCK9	TCIRG1													VTN
	Cd9	Notum	Actl6b	Cntn1	Hexa	Anxa5	Cst3	Chd7	Caly	TIMP3	RAN	TTC3	CD81	RGCC	LGALS1	COL18A1	APLN	SYTL1													VWF
	Mlc1	Tst	Dpysl3	Ncald	Pld4	Igfbp4	Egr1	Prdx6	Chd7	JUNB	CCNB2	RBP1	ITM2C	PMP22	ITGAX	TPM2	PLXND1	CCDC88B
	Gstm1	Aldoa	Ppp2r2b	Cd81	Ccl12	Cthrc1	Gstm1	Mcm6	Zic4	GLUL	JAG1	ELAVL2	MT-ND5	MOG	APOC2	FBLN1	LIMS2	SEPTIN1
	Cst3	Fabp7	Nsg1	Tpm1	Rgs10	S100a10	Mlc1	A730017C20Rik	Ina	PLTP	EEF1D	RBFOX2	MGLL	MAL	LGMN	BST2	LMO2	IGKC
	Serpine2	Tuba1b	Celf2	Gpm6b	Ly86	Fstl1	Arl4a	Sdpr	Slc1a2	GPR137B	H2AFZ	NREP	GRIA2	LARP6	FCER1G	S100A11	ITIH5	LTB
	Pon2	H1f0	Bcl11a	Mmd2	Ccl7	Arpc1b	Metrn	Fam162a	Myo1e	CD99	HSPE1	TMSB10	S100A1	CARNS1	STAB1	MYL9	ADAMTS1	FMNL1
	Rhoc	Sox4	Tuba1a	Pdgfra	Ctsz	Nupr1	Xist	Ddit4l	Lef1	WNT7B	PCNA	MIAT	MT-CYB	CBR1	CTSS	NEAT1	ITGA5	CD2
	Gng5	Smc2	Gm1673	Cspg5	Lst1	Maged2	Jun	Cmtm7	Necab3	SLC1A2	PAX3	CELF4	TSC22D4	PCDH9	CSF1R	TPM1	SLCO2B1	ARHGAP15
	Sox2	Gadd45a	Foxg1	Gatm	Ehd4	Tagln2	Rhoc	Hes5	Cnih2	QKI	NASP	ZFHX4	HEPN1	SCD	IRF4	CD81	ARHGAP29	ZFP36L2
	Xist		Sox11	Cpe	Ms4a6c	Cnn2	Pon2	2610001J05Rik	Mfap2	PSAT1	MKI67	NOVA1	GFAP	SIRT2	HMOX1	C1orf54	TM4SF1	ARHGDIB

## Sheet: Suppl. Data 7_gene signatures
Supplementary Data 2C. Gene signatures of ETMR and pericytes used as input for the celly type assignment in the scRNA-seq of the co-culture experiment and forebrain organoids.
Primary murine tumor				Primary human tumor				Across-species
mETMR all cells	mETMR RG-like	mETMR Nprog-like	mETMR Nb-like	hETMR RG-like	hETMR Nprog-like	hETMR Nb-like	Endothelial	Pericytes
Axin2	Acsbg1	Ccnd1	AI593442	ATP1a2	AURKB	ANK3	EGFL7	Lgals1
cep112	Aldh1l1	Cks1b	Calb2	BCAN	BIRC5	CNTN2	IGFBP3	Vtn
Clic6	Ddah1	Dcn	Crabp2	CD82	BOC	CRABP1	RGCC	Sparc
Gadd45a	Ednrb	Ddit4l	Gng8	CFAP126	CCND1	DCX	ITM2A	Mgp
Lef1	Fabp7	Gmpx8	Igsf21	CPXM2	CDC20	ELAVL2	TIE1	Rgs5
Ltbp1	Lxn	Hes5	Mylk	EDNRB	CDK1	ELAVL4	CDH5	Col1a2
Mt1	Mfge8	Id3	Myo1e	EMP3	CENPF	GAP43	ENG	Col3a1
Mt2	Mlc1	Lypd1	Necab3	F3	CENPU	GNG3	VWF	Apod
Nkd1	Pdpn	Notum	Nhlh1	FABP7	CTGF	HMP19	PECAM1	Bgn
Notum	Ptprz1	Sdpr	Snhg11	FAM69C	CYR61	INA	CLDN5	Junb
Tnfrs19	Sall3	Tead2	Stmn2	FAM107A	FAM64A	KLHL35		Cxcl12
Tom1l1		Tst	Tesc	FIBIN	FAM181A	LHX1		S100a11
Wif1			Thrsp	HEPACAM	HES5	NHLH1		Gng11
Klf9			Trim63	HEPN1	HMGB2	PCSK1N		Lum
Wnt5a				HIF3A	ID3	RGMB		Dlk1
				HOPX	MKI67	ROBO3		Sparcl1
				KCNG1	NOTCH1	SCRT1		Eva1b
				MT3	NUSAP1	STMN2		Cald1
				SPARCL1	RRM2			Serpinh1
				TFPI	SOX3			Anxa2
					TOP2A			Pdgfrb
					TTYH1

## Sheet: Suppl. Data 8_scRNA datasets
Supplementary Data 3. Cluster information and quality control parameters for the sc/sn-RNA-seq datasets of this study.
Datasets	Sample information			Sample-level QC stats
Name	Dataset - related figure		Samples included	Seurat version	nFeature_min	percent_mito_max	nCount_max
Primary mETMR E16.5	Murine primary ETMR E16.5 - Figure 1 and Figure 2		KK21-M-074, KK21-M-075, KK21-M-076, KK21-M-077	v2	200	25	-
Primary hETMR (fixedRNA)	Human primary ETMR - Figure 1 and Figure 2; Suppl. Fig 6-7		KK22-H-225; KK22-H-226; KK22-H-227; KK23-H-507; KK23-H-508; KK23-H-509; KK23-H-510; KK23-H-511; KK23-H-512	v4.0.5	200	25	40000
Primary hETMR	Human primary ETMR - Suppl. Fig. 5		KK21-H-072; Jessa et al. 2019 (n = 1)	v3	100	25	-
Primary mETMR E18.5	Murine ETMR validation cohort E18.5 - Suppl. Fig. 4		KK22-M-198, KK22-M-199, KK22-M-200	v4.0.5	200	25	40000
mETMR_Etoposide	Murine ETMR Etoposide treatment - Figure 6; Suppl Fig. 19		KK22-M-198, KK22-M-199, KK22-M-200, KK22-M-273, KK22-M-274, KK22-M-278	v4.0.5	200	25	15000-40000
ETMR-PC co-culture	Co-culture of ETMR and pericytes (2D) - Figure 2; Suppl. Fig 9		KK21-M_005, KK21-M_006, KK21-M_007, KK21-M_009	v3	100	25	-
FBO_mETMR	Forebrain organoid co-aggregated with murine ETMR cell line - Figure 4 and Figure 5; Suppl. Fig. 13, 15-17		KK21-H-164, KK21-H-165, KK21-H-166, KK21-H-167, KK21-H-168	v4.0.5	200	25	20000-40000
FBO-hETMR	Forebrain organoid co-aggregated with human ETMR cell line - Figure 4; Suppl Fig. 14		KK22-H-266, KK22-H-267	v4.0.5	200	25	18000-90000
FBO-mETMR-chemo	Forebrain organoid co-aggregated with murine ETMR cell line and chemotherapy treated - Figure 6; Suppl. Fig 18		KK22-H-243, KK22-H-244, KK22-H-245, KK22-H-246, KK22-H-247, KK22-H-248, KK22-H-249	v4.0.5	200	25	15000-30000
FBO-hETMR-chemo	Forebrain organoid co-aggregated with human ETMR cell line - Figure 6; Suppl Fig. 18		KK22-H-266, KK22-H-316, KK22-H-317, KK22-H-318, KK22-H-324, KK22-H-325, KK22-H-326, KK22-H-327	v4.0.5	200	25	12000-45000
FBO-mETMR-PDGFR	Forebrain organoid co-aggregated with murine ETMR cell line and PDGFR inh treated - Figure 7; Suppl. Fig 20		KK22-H-164, KK22-H-243, KK22-H-165, KK22-H-343, KK22-H-344, KK22-H-345, KK22-H-346, KK22-H-167, KK22-H-310	v4.0.5	200	25	15000-45000
FBO-hETMR-PDGFR	Forebrain organoid co-aggregated with human ETMR cell line and PDGFR inh treated - Figure 7; Suppl Fig. 21		KK22-H-267, KK22-H-243, KK22-H-266, KK22-H-316, KK22-H-341, KK22-H-242	v4.0.5	200	25	18000-90000

## Sheet: Suppl. Data 9_Antibodies
Supplementary Data 4. Antibody information for the immunohistochemistry (IHC) and immunoflorescence (IF) analyses performed in this study.
Antibody	Cat Nr.	Manufacturer	Dilution	RRID	Use	Validated
Ki67	ab15580	abcam	1:100	AB_443209	IHC	Yes, in manufacturer website - https://www.abcam.com/en-us/products/primary-antibodies/ki67-antibody-ab15580?srsltid=AfmBOoorQcHszURQCLrm0GE2igZtYwg5dkzeZEutz23WOx5E1-MlTCKU
Nestin (murine)	ab221660	abcam	1:2000	AB_2909415	IHC	Yes, in manufacturer website -https://www.abcam.com/en-us/products/primary-antibodies/nestin-antibody-epr22023-ab221660
Nestin (human)	MAB5326	Millipore	1:3000	AB_2251134	IHC	Yes, in manufacturer website - https://www.merckmillipore.com/DE/de/product/Anti-Nestin-Antibody-clone-10C2,MM_NF-MAB5326?ReferrerURL=https%3A%2F%2Fwww.google.com%2F
Synaptophysin	M7315	DAKO	1:500	-	IHC	Yes, in manufacturer website - https://www.citeab.com/antibodies/2414818-m7315-synaptophysin
MAP2c	M4403	Sigma	1:3000	AB_477193	IHC	Yes, in manufacturer website - https://www.sigmaaldrich.com/DE/de/product/sigma/m4403?srsltid=AfmBOoryuLeNmGxrZHkCAekGLGQA8-B6gj3-urUE2b3W5gHZJfJnEuw7
SOX2	ab92494	abcam	1:200	AB_10585428	IHC	Yes, in manufacturer website - https://www.abcam.com/en-us/products/primary-antibodies/sox2-antibody-epr3131-ab92494
GFP	ab290	abcam	1:500	AB_303395	IHC	Yes, in manufacturer website - https://www.abcam.com/en-us/products/primary-antibodies/gfp-antibody-ab290?srsltid=AfmBOorX3oROXiKV4LeZLgHi0fd82S1xedBLYKRMVZ3P2JYMvoqS_D_g
NeuN	MAB377	Chemicon	1:50	-	IHC	Yes, in manufacturer website - https://www.sigmaaldrich.com/DE/de/product/mm/mab377
LIN28A	#3978	Cell Signaling	1:50	-	IHC	Yes, in manufacturer website - https://www.cellsignal.com/products/primary-antibodies/lin28a-a177-antibody/3978?srsltid=AfmBOorrX8VfNsSeW1dUUVDX6eBS86GKSVqpapKtO4BIAJLMZhjaKCu2
Cre	908001	biolegend	1:100	AB_2565079	WB	Yes, in manufacturer website - https://www.biolegend.com/en-us/products/purified-anti-cre-recombinase-antibody-11331
beta-Catenin	M3539	DAKO	1:100	-	IHC	Yes, in manufacturer website - https://www.agilent.com/en/product/immunohistochemistry/antibodies-controls/primary-antibodies/beta-catenin-(concentrate)-76569
GFP	ab13970	abcam	1:500	AB_300798	IF	Yes, in manufacturer website - https://www.abcam.com/en-us/products/primary-antibodies/gfp-antibody-ab13970?srsltid=AfmBOoqcLo1UEwjaLzPIlGIgv8GCU29Ro5ybe_7IdKfQAfwgBjjNdnZG
MAP2	ab32454	abcam	1:500	AB_776174	IHC	Yes, in manufacturer website - https://www.abcam.com/en-us/products/primary-antibodies/map2-antibody-neuronal-marker-ab32454?srsltid=AfmBOooMSGFC8q1mv_Ab-jjnhBcLi1uHSDQLEJfAn8QE-c7__61wH-xq
Alexa Fluor 647 goat anti chicken	# A-21449	ThermoFisher	1:1000	AB_2535866	IHC	Yes, in manufacturer website - https://www.thermofisher.com/antibody/product/Goat-anti-Chicken-IgY-H-L-Secondary-Antibody-Polyclonal/A-21449
Alexa Fluor 647 donkey anti rabbit	# A-31573	ThermoFisher	1:1000	AB_2536183	IHC	Yes, in manufacturer website - https://www.thermofisher.com/antibody/product/Donkey-anti-Rabbit-IgG-H-L-Highly-Cross-Adsorbed-Secondary-Antibody-Polyclonal/A-31573
CD13	CD13-304-L-CE	Leica Biosystems	1:80	AB_563491	IHC	Yes, in manufacturer website - https://shop.leicabiosystems.com/de-de/ihc-ish/ihc-primary-antibodies/pid-cd13
Ki_67	130-120-557	Miltenyi Biotec	1:100	AB_2784392	IF	Yes, in manufacturer website - https://www.miltenyibiotec.com/DE-en/products/ki-67-antibody-anti-human-mouse-reafinity-rea183.html#conjugate=viogreen:size=100-tests-in-200-ul
Actin	130-123-363	Miltenyi Biotec	1:100	AB_2857593	IF	Yes, in manufacturer website - https://www.miltenyibiotec.com/DE-en/products/actin-smooth-muscle-antibody-anti-human-readye-lease-real650.html#conjugate=fitc:size=200-ul
CD31	130-128-769	Miltenyi Biotec	1:100	AB_2904938	IF	Yes, in manufacturer website - https://www.miltenyibiotec.com/DE-en/products/cd31-antibody-anti-human-reafinity-rea1312.html#conjugate=pe:size=200-ul
SOX2	130-120-721	Miltenyi Biotec	1:100	AB_2784458	IF	Yes, in manufacturer website - https://www.miltenyibiotec.com/DE-en/products/sox2-antibody-anti-human-mouse-reafinity-rea320.html#conjugate=vio-b515:size=100-tests-in-200-ul
MAP2	130-128-142	Miltenyi Biotec	1:100	AB_2905326	IF	Yes, in manufacturer website - https://www.miltenyibiotec.com/DE-en/products/map2-antibody-anti-human-mouse-readye-lease-real1048.html
Nestin	ab187846	Abcam	1:100	-	IF	Yes, in manufacturer website - https://www.abcam.com/en-us/products/primary-antibodies/fitc-nestin-antibody-2c13a11-ab187846
PDGFRb	ab32570	Abcam	1:100	AB_777165	IF	Yes, in manufacturer website - https://www.abcam.com/en-us/products/primary-antibodies/pdgfr-alpha-pdgfr-beta-antibody-y92-c-terminal-ab32570
