# Supplementary material for: ETMR stem-like state and chemo-resistance are supported by perivascular cells at single-cell resolution
Source: Nat Commun. 2025 Jun 25;16:5394. doi: 10.1038/s41467-025-60442-9 (PMC12198369; doi:10.1038/s41467-025-60442-9)
Supplement: Supplementary file 6 — Source Data [file 41467_2025_60442_MOESM6_ESM.xlsx]

## Sheet: Fig. 1c
Figure 1c
Barplot % cells per cell type
	murine scRNA-seq integrated dataset
	Total (n) cells = 56327	Datasets
	Cell types (%)	mFB1	mFB2	mETMR_FB1	mETMR_FB2
	ETMR	0	0	55,2808	44,2968
	RG	54,4469	40,6182	2,06074	2,87419
	Nprog	28,2827	25,1921	21,3999	25,1253
	Nb_Ex	37,7358	38,9397	13,3976	9,92678
	Nb_Inh	46,3136	47,217	3,46833	3,00104
	OPC	50,8969	22,87	12,5561	13,6771
	MG	43,3333	6,66667	23,3333	26,6667
	EC	38,5965	15,7895	17,5439	28,0702
	PC	23,4375	5,52885	38,5817	32,4519
	RBC	20,4741	8,83621	46,3362	24,3534

## Sheet: Fig. 1h
Figure 1h
	Relative cell composition
1)	Non-malignant neural
	Dataset: mFB1+ mFB2
	Neuronal cell types	RG	Nprog	Nb
	(n) cells	1805	3201	19898
2)	murine ETMR malignant cell subpopulations
	Dataset: mETMR_FB1 + mETMR_FB2
	ETMR malignant cell types	RG-like	Nprog-like	Nb-like
	(n) cells	1390	17104	4225
3)	human primary ETMR malignant cell subpopulations
	Dataset: hETMR (n = 2 samples)
	ETMR malignant cell types	RG-like	Nprog-like	Nb-like
	(n) cells	3098.23	22660.4	16531.6

## Sheet: Fig. 2d
Fig. 2d
		Dataset: mETMR_FB1 + mETMR_FB2
		TME cell	(n) L-R Interactions
		PC	108
		MG	108
		OPC	94
		Nb	69
		Nprog	52
		Dataset: hETMR (n = 2 samples)
		TME cell	(n) L_R Interactions
		EC	662
		PC	538
		MG	425
		Tcell	276
		OPC	208

## Sheet: Fig. 2e
Fig. 2e
		Number of L_R pairs in which PC send ligands (L) to ETMR cell receptors (R )
		Dataset: (mETMR_FB1 + mETMR_FB2)
		mETMR cell subpopulations	(n) PC outgoing L_R pairs	%
		Rgl-like	10	30
		Nprog-like	9	35
		NB-like	10	35
		Dataset: sn-RNA seq hETMR (n = 9 samples)
		mETMR cell subpopulations	(n) PC outgoing L_R pairs	%
		Rgl-like	28	37
		Nprog-like	27	36
		NB-like	21	28

## Sheet: Fig2f
Figure 2f
		Input for Sunburst plot from Intercellar predictions
		function-verse: ECM organization
		,"functional_term","n_occurrence","int_pair_list","source"
		5,"extracellular matrix organization",94,"COL11A1 & a10b1 complex,COL11A1 & a11b1 complex,COL11A1 & a1b1 complex,COL13A1 & a10b1 complex,COL13A1 & a11b1 complex,COL13A1 & a1b1 complex,COL16A1 & a10b1 complex,COL16A1 & a11b1 complex,COL16A1 & a1b1 complex,COL18A1 & a10b1 complex,COL18A1 & a11b1 complex,COL18A1 & a1b1 complex,COL1A1 & a10b1 complex,COL1A1 & a11b1 complex,COL1A1 & a1b1 complex,COL1A…

## Sheet: Fig2g
Figure 2g
	Upper panel
		Input for Sunburst plot from Intercellar predictions
		function-verse: Stem cell signaling
		,"functional_term","n_occurrence","int_pair_list","source"
		56,"signaling pathways regulating pluripotency of stem cells",18,"BMPR1B_BMPR2 & BMPR1A,FGF2 & FGFR1,FGF2 & FGFR2,FGF2 & FGFR3,FGFR1 & FGFR2,FGFR2 & FGFR3,INHBB & ACVR_1A2A receptor,INHBB & ACVR_1A2B receptor,INHBB & ACVR_1B2A receptor,INHBB & ACVR_1B2B receptor,WNT4 & FZD6,WNT5A & FZD2,WNT5A & FZD3,WNT5A & FZD5,WNT5A & FZD6,WNT7A & FZD5,WNT7B & FZD10,WNT7B & FZD4","kegg"
	Lower panel
		Input for Sunburst plot from Intercellar predictions
		function-verse: Angiogenesis
		,"functional_term","n_occurrence","int_pair_list","source"
		104,"positive regulation of angiogenesis",11,"C3 & C3AR1,PGF & FLT1,PGF & FLT1 complex,PGF & NRP1,VEGFA & FLT1,VEGFA & FLT1 complex,VEGFA & KDR,VEGFA & NRP1,VEGFB & FLT1,VEGFB & FLT1 complex,VEGFB & NRP1","GO:BP"

## Sheet: Fig2i
Figure 2i
		(n) L_R interactions pairs
	mono-culture	2816
	co-culture	6003

## Sheet: Fig2k
Figure 2k
	String network analysis: KEGG enrichment
	#term ID	term description	observed gene count	background gene count	strength	false discovery rate	matching proteins in your network (IDs)	matching proteins in your network (labels)
	mmu04512	ECM-receptor interaction	17	81	1.58	1.13e-19	10090.ENSMUSP00000001147,10090.ENSMUSP00000001181,10090.ENSMUSP00000001547,10090.ENSMUSP00000005218,10090.ENSMUSP00000023128,10090.ENSMUSP00000027752,10090.ENSMUSP00000031668,10090.ENSMUSP00000033898,10090.ENSMUSP00000033899,10090.ENSMUSP00000039452,10090.ENSMUSP00000054499,10090.ENSMUSP00000057131,10090.ENSMUSP00000069416,10090.ENSMUSP00000099853,10090.ENSMUSP00000108367,10090.ENSMUSP00000108553…	Col6a1,Col6a2,Col1a1,Cd44,Itga5,Lamc1,Col1a2,Col4a1,Col4a2,Tnn,Fn1,Col6a3,Itgb5,Cd47,Spp1,Col4a5,Dag1
	mmu04360	Axon guidance	19	174	1.29	2.04e-17	10090.ENSMUSP00000001319,10090.ENSMUSP00000004036,10090.ENSMUSP00000006112,10090.ENSMUSP00000026917,10090.ENSMUSP00000027451,10090.ENSMUSP00000029674,10090.ENSMUSP00000029964,10090.ENSMUSP00000030714,10090.ENSMUSP00000035129,10090.ENSMUSP00000042211,10090.ENSMUSP00000050716,10090.ENSMUSP00000060646,10090.ENSMUSP00000064878,10090.ENSMUSP00000066554,10090.ENSMUSP00000096939,10090.ENSMUSP00000101472…	Efnb2,Efnb3,Ephb3,Nrp1,Epha4,Efna4,Epha7,Sema3a,Ephb1,Sema7a,Efnb1,Epha5,Wnt5a,Epha3,Plxnc1,Ephb2,Ephb4,Ephb6,Fzd3
	mmu04550	Signaling pathways regulating pluripotency of stem cells	13	137	1.23	1.89e-11	10090.ENSMUSP00000044918,10090.ENSMUSP00000047894,10090.ENSMUSP00000049852,10090.ENSMUSP00000058629,10090.ENSMUSP00000064878,10090.ENSMUSP00000067783,10090.ENSMUSP00000081041,10090.ENSMUSP00000085122,10090.ENSMUSP00000091463,10090.ENSMUSP00000105051,10090.ENSMUSP00000112430,10090.ENSMUSP00000114114,10090.ENSMUSP00000115325	Inhbb,Inhba,Fzd4,Fzd1,Wnt5a,Fzd5,Fgfr1,Fgfr3,Fzd2,Wnt7b,Fgfr2,Fzd10,Fzd3
	mmu04390	Hippo signaling pathway	12	153	1.15	8.22e-10	10090.ENSMUSP00000002678,10090.ENSMUSP00000003687,10090.ENSMUSP00000031325,10090.ENSMUSP00000043849,10090.ENSMUSP00000049852,10090.ENSMUSP00000058629,10090.ENSMUSP00000064878,10090.ENSMUSP00000067783,10090.ENSMUSP00000091463,10090.ENSMUSP00000105051,10090.ENSMUSP00000114114,10090.ENSMUSP00000115325	Tgfb1,Tgfb3,Areg,Tgfb2,Fzd4,Fzd1,Wnt5a,Fzd5,Fzd2,Wnt7b,Fzd10,Fzd3
	mmu04310	Wnt signaling pathway	9	146	1.04	9.92e-07	10090.ENSMUSP00000032322,10090.ENSMUSP00000049852,10090.ENSMUSP00000058629,10090.ENSMUSP00000064878,10090.ENSMUSP00000067783,10090.ENSMUSP00000091463,10090.ENSMUSP00000105051,10090.ENSMUSP00000114114,10090.ENSMUSP00000115325	Lrp6,Fzd4,Fzd1,Wnt5a,Fzd5,Fzd2,Wnt7b,Fzd10,Fzd3
	mmu04722	Neurotrophin signaling pathway	4	119	0.78	0.0106	10090.ENSMUSP00000000122,10090.ENSMUSP00000057989,10090.ENSMUSP00000078757,10090.ENSMUSP00000099692	Ngfr,Bdnf,Ntrk2,Sort1
	Intercellar output from CellphoneDB L_R predictions of Co_culture specific interactions
	geneA	geneB	typeA	typeB	clustA	clustB	value	p_value	annotation_strategy	int.type
	TIMP1	FGFR2	L	R	PC	Nprog-like	1147	0	InnateDB-All	paracrine
	TIMP1	FGFR2	L	R	PC	RG-like	1099	0	InnateDB-All	paracrine
	COL1A2	ITGB1,ITGA1	L	R	PC	RG-like	0.882	0	curated	paracrine
	LGALS9	CD47	L	R	PC	Nprog-like	0.779	0	InnateDB-All	paracrine
	FGF7	FGFR1	L	R	PC	RG-like	0.746	0	I2D	paracrine
	COL1A2	ITGB1,ITGA1	L	R	PC	Nprog-like	0.719	0	curated	paracrine
	COL1A2	ITGB1,ITGA1	L	R	PC	PC	0.684	0	curated	paracrine
	WNT5A	EPHA7	L	R	PC	RG-like	0.619	0	InnateDB-All	paracrine
	COL6A1	ITGB1,ITGA1	L	R	PC	RG-like	0.608	0	curated	paracrine
	EREG	EGFR	L	R	PC	RG-like	0.58	0	curated	paracrine
	LGALS9	CD47	L	R	PC	RG-like	0.577	0	InnateDB-All	paracrine
	FGF7	FGFR1	L	R	PC	Nprog-like	0.56	0	I2D	paracrine
	LGALS9	DAG1	L	R	PC	RG-like	0.531	0	InnateDB-All	paracrine
	COL3A1	ITGB1,ITGA1	L	R	PC	RG-like	0.513	0	curated	paracrine
	TGFB1	EGFR	L	R	PC	RG-like	0.499	0	IMEx,InnateDB-All,MINT	paracrine
	COL6A2	ITGB1,ITGA1	L	R	PC	RG-like	0.497	0	curated	paracrine
	LGALS9	LRP1	L	R	PC	RG-like	0.477	0	InnateDB-All	paracrine
	COL1A1	ITGB1,ITGA1	L	R	PC	RG-like	0.475	0	curated	paracrine
	FGF7	FGFR1	L	R	PC	PC	0.455	0	I2D	paracrine
	EFNA4	EPHA7	L	R	PC	RG-like	0.45	0	curated	paracrine
	COL6A1	ITGB1,ITGA1	L	R	PC	Nprog-like	0.445	0	curated	paracrine
	LGALS9	DAG1	L	R	PC	Nprog-like	0.438	0	InnateDB-All	paracrine
	EREG	EGFR	L	R	PC	Nprog-like	0.427	0	curated	paracrine
	COL6A1	ITGB1,ITGA1	L	R	PC	PC	0.41	0	curated	autocrine
	BTC	EGFR	L	R	PC	RG-like	0.4	0	curated	paracrine
	TGFB1	TGFBR1,TGFBR2	L	R	PC	PC	0.396	0	curated	autocrine
	TGFB1	TGFBR2,ACVR1	L	R	PC	PC	0.396	0	curated	autocrine
	LGALS9	CD44	L	R	PC	RG-like	0.362	0	InnateDB	paracrine
	COL3A1	ITGB1,ITGA1	L	R	PC	Nprog-like	0.35	0	curated	paracrine
	COL6A3	ITGB1,ITGA1	L	R	PC	RG-like	0.347	0	curated	paracrine
	TGFB1	EGFR	L	R	PC	Nprog-like	0.345	0	IMEx,InnateDB-All,MINT	paracrine
	SEMA7A	ITGB1,ITGA1	L	R	PC	RG-like	0.336	0	curated	paracrine
	COL8A1	ITGB1,ITGA1	L	R	PC	RG-like	0.335	0	curated	paracrine
	COL6A2	ITGB1,ITGA1	L	R	PC	Nprog-like	0.334	0	curated	paracrine
	FGF7	FGFR2	L	R	PC	Nprog-like	0.329	0	I2D,IMEx,InnateDB-All,IntAct	paracrine
	LGALS9	LRP1	L	R	PC	Nprog-like	0.323	0	InnateDB-All	paracrine
	FGF7	FGFR3	L	R	PC	RG-like	0.322	0	I2D	paracrine
	COL3A1	ITGB1,ITGA1	L	R	PC	PC	0.315	0	curated	paracrine
	COL1A1	ITGB1,ITGA1	L	R	PC	Nprog-like	0.312	0	curated	paracrine
	WNT5A	ROR1	L	R	PC	RG-like	0.309	0	IMEx	paracrine
	EREG	EGFR	L	R	PC	PC	0.308	0	curated	paracrine
	LGALS9	LRP1	L	R	PC	PC	0.308	0	InnateDB-All	autocrine
	COL6A2	ITGB1,ITGA1	L	R	PC	PC	0.299	0	curated	autocrine
	AREG	ICAM1	L	R	PC	PC	0.291	0	InnateDB-All	autocrine
	LGALS9	CD44	L	R	PC	PC	0.291	0	InnateDB	autocrine
	EREG	ERBB4	L	R	PC	RG-like	0.285	0	curated	paracrine
	FGF7	FGFR2	L	R	PC	RG-like	0.281	0	I2D,IMEx,InnateDB-All,IntAct	paracrine
	COL1A1	ITGB1,ITGA1	L	R	PC	PC	0.277	0	curated	paracrine
	PROS1	AXL	L	R	PC	PC	0.272	0	guidetopharmacology.org	autocrine
	LAMC1	ITGB1,ITGA7	L	R	PC	RG-like	0.267	0	curated	paracrine
	CCL11	ACKR4	L	R	PC	RG-like	0.26	0	I2D	paracrine
	WNT5A	EPHA7	L	R	PC	Nprog-like	0.258	0	InnateDB-All	paracrine
	PROS1	AXL	L	R	PC	RG-like	0.256	0	guidetopharmacology.org	paracrine
	BTC	EGFR	L	R	PC	Nprog-like	0.246	0	curated	paracrine
	GAS6	AXL	L	R	PC	PC	0.243	0	guidetopharmacology.org	autocrine
	WNT5A	ROR1	L	R	PC	Nprog-like	0.233	0	IMEx	paracrine
	PLAUR	ITGB1,ITGA4	R	R	PC	RG-like	0.231	0	curated	paracrine
	GAS6	AXL	L	R	PC	RG-like	0.227	0	guidetopharmacology.org	paracrine
	TGFB1	EGFR	L	R	PC	PC	0.226	0	IMEx,InnateDB-All,MINT	autocrine
	TGFB1	TGFBR1,TGFBR2	L	R	PC	RG-like	0.222	0	curated	paracrine
	TGFB1	TGFBR2,ACVR1	L	R	PC	RG-like	0.222	0	curated	paracrine
	INHBA	ACVR1,ACVR2A	L	R	PC	RG-like	0.212	0	curated	paracrine
	FGF7	FGFR3	L	R	PC	Nprog-like	0.211	0	I2D	paracrine
	TGFB1	TGFBR3	L	R	PC	PC	0.21	0	curated	autocrine
	LGALS9	CD44	L	R	PC	Nprog-like	0.209	0	InnateDB	paracrine
	LAMC1	ITGB1,ITGA7	L	R	PC	RG-like	0.208	0.003	curated	paracrine
	PRL	HLA-DQB2	L	R	PC	RG-like	0.208	0	InnateDB-All	paracrine
	INHBA	ACVR1,ACVR2A	L	R	PC	Nprog-like	0.194	0	curated	paracrine
	TGFB1	TGFBR3	L	R	PC	RG-like	0.194	0	curated	paracrine
	INHBA	ACVR1,ACVR2A	L	R	PC	PC	0.19	0	curated	autocrine
	LGALS9	SORL1	L	R	PC	Nprog-like	0.189	0	InnateDB-All	paracrine
	TGFB1	TGFBR1,TGFBR2	L	R	PC	Nprog-like	0.188	0	curated	paracrine
	TGFB1	TGFBR2,ACVR1	L	R	PC	Nprog-like	0.188	0	curated	paracrine
	COL6A3	ITGB1,ITGA1	L	R	PC	Nprog-like	0.184	0	curated	paracrine
	COL8A1	ITGB1,ITGA1	L	R	PC	Nprog-like	0.173	0	curated	paracrine
	SEMA7A	ITGB1,ITGA1	L	R	PC	Nprog-like	0.173	0	curated	paracrine
	CLCF1	CNTFR,LIFR,IL6ST	L	R	PC	Nprog-like	0.172	0	curated	paracrine
	INHBA	ACVR1B,ACVR2A	L	R	PC	RG-like	0.166	0	curated	paracrine
	INHBA	ACVR1,ACVR2B	L	R	PC	RG-like	0.162	0	curated	paracrine
	INHBA	ACVR1B,ACVR2B	L	R	PC	RG-like	0.162	0	curated	paracrine
	INHBA	ACVR1B,ACVR2A	L	R	PC	RG-like	0.157	0	curated	paracrine
	PLAUR	ITGB1,ITGA4	R	R	PC	Nprog-like	0.154	0	curated	paracrine
	INHBA	ACVR1,ACVR2B	L	R	PC	RG-like	0.151	0	curated	paracrine
	INHBA	ACVR1B,ACVR2B	L	R	PC	RG-like	0.151	0	curated	paracrine
	COL6A3	ITGB1,ITGA1	L	R	PC	PC	0.149	0	curated	autocrine
	COL8A1	ITGB1,ITGA1	L	R	PC	PC	0.138	0.04	curated	autocrine
	LGALS9	SLC1A5	L	R	PC	RG-like	0.138	0	I2D,InnateDB-All	paracrine
	SEMA7A	ITGB1,ITGA1	L	R	PC	PC	0.138	0.04	curated	autocrine
	SEMA7A	PLXNC1	L	R	PC	Nprog-like	0.136	0	curated	paracrine
	LGALS9	SORL1	L	R	PC	RG-like	0.135	0	InnateDB-All	paracrine
	SEMA7A	PLXNC1	L	R	PC	RG-like	0.133	0	curated	paracrine
	LGALS9	SLC1A5	L	R	PC	Nprog-like	0.13	0	I2D,InnateDB-All	paracrine
	LGALS9	MRC2	L	R	PC	PC	0.127	0	InnateDB-All	autocrine
	LGALS9	COLEC12	L	R	PC	PC	0.124	0	InnateDB-All	autocrine
	CCL11	ACKR4	L	R	PC	RG-like	0.123	0	I2D	paracrine
	CLCF1	CNTFR,LIFR,IL6ST	L	R	PC	RG-like	0.121	0	curated	paracrine
	LGALS9	PTPRK	L	R	PC	Nprog-like	0.112	0	InnateDB-All	paracrine
	LGALS9	PTPRK	L	R	PC	RG-like	0.111	0	InnateDB-All	paracrine
	AXL	IL15RA	R	R	PC	RG-like	0.11	0	I2D	paracrine
	BTC	ERBB4	L	R	PC	RG-like	0.105	0	curated	paracrine
	BTC	ERBB4	L	R	PC	RG-like	0.102	0	curated	paracrine
	TGFB3	TGFBR3	L	R	PC	PC	0.094	0	curated	autocrine
	LGALS9	PTPRK	L	R	PC	PC	0.093	0	InnateDB-All	autocrine
	EFNB1	EPHB6	L	R	PC	RG-like	0.091	0	curated	paracrine
	BTC	ERBB4	L	R	PC	RG-like	0.09	0	curated	paracrine
	EFNA4	EPHA7	L	R	PC	Nprog-like	0.089	0	curated	paracrine
	TGFB3	TGFBR3	L	R	PC	RG-like	0.079	0	curated	paracrine

## Sheet: Fig. 3C
Figure 3C		Cellchannel	Distance
		sox2cell	364.187
Histogram		sox2cell	1410.49
		sox2cell	132.825
		sox2cell	260.208
		sox2cell	253.716
		sox2cell	1213.27
		sox2cell	37.1912
		sox2cell	193.84
		sox2cell	169.954
		sox2cell	922.223
		sox2cell	694.725
		sox2cell	91.3077
		sox2cell	589.706
		sox2cell	278.571
		sox2cell	945.613
		sox2cell	218.997
		sox2cell	246.414
		sox2cell	1427.13
		sox2cell	239.324
		sox2cell	81.9214
		sox2cell	147.309
		sox2cell	726.724
		sox2cell	282.636
		sox2cell	130.985
		sox2cell	723.099
		sox2cell	772.135
		sox2cell	264.037
		sox2cell	528.614
		sox2cell	1744.1
		sox2cell	329.971
		sox2cell	21.6454
		sox2cell	101.579
		sox2cell	23.7144
		sox2cell	37.2188
		sox2cell	91.4715
		sox2cell	264.607
		sox2cell	867.709
		sox2cell	129.356
		sox2cell	130.021
		sox2cell	581.538
		sox2cell	14.7108
		sox2cell	296.421
		sox2cell	1302.62
		sox2cell	86.9346
		sox2cell	398.887
		sox2cell	665.884
		sox2cell	0.525892
		sox2cell	192.753
		sox2cell	1102.7
		sox2cell	162.582
		sox2cell	29.939
		sox2cell	195.132
		sox2cell	554.655
		sox2cell	178.589
		sox2cell	180.602
		sox2cell	219.619
		sox2cell	60.4351
		sox2cell	7.38251
		sox2cell	568.438
		sox2cell	13.898
		sox2cell	263.017
		sox2cell	114.337
		sox2cell	501.481
		sox2cell	296.255
		sox2cell	322.722
		sox2cell	401.227
		sox2cell	261.058
		sox2cell	10.08
		sox2cell	672.604
		sox2cell	1064.6
		sox2cell	171.371
		sox2cell	23.2831
		sox2cell	813.184
		sox2cell	150.664
		sox2cell	385.059
		sox2cell	263.865
		sox2cell	378.193
		sox2cell	57.1998
		sox2cell	359.235
		sox2cell	471.413
		sox2cell	216.61
		sox2cell	34.9124
		sox2cell	64.4774
		sox2cell	688.732
		sox2cell	212.09
		sox2cell	242.754
		sox2cell	195.834
		sox2cell	212.99
		sox2cell	79.8079
		sox2cell	81.3292
		sox2cell	140.092
		sox2cell	202.773
		sox2cell	536.298
		sox2cell	528.582
		sox2cell	331.995
		sox2cell	478.419
		sox2cell	55.8624
		sox2cell	355.92
		sox2cell	14.0689
		sox2cell	353.4
		sox2cell	424.059
		sox2cell	295.28
		sox2cell	37.1866
		sox2cell	1120.67
		sox2cell	346.819
		sox2cell	244.55
		sox2cell	513.449
		sox2cell	345.176
		sox2cell	243.701
		sox2cell	56.66
		sox2cell	13.1625
		sox2cell	337.49
		sox2cell	64.455
		sox2cell	341.941
		sox2cell	194.62
		sox2cell	301.47
		sox2cell	344.441
		sox2cell	19.4984
		sox2cell	323.739
		sox2cell	608.772
		sox2cell	330.075
		sox2cell	912.229
		sox2cell	403.455
		sox2cell	153.766
		sox2cell	122.881
		sox2cell	59.0416
		sox2cell	90.9738
		sox2cell	777.102
		sox2cell	181.464
		sox2cell	299.672
		sox2cell	1115.01
		sox2cell	789.221
		sox2cell	35.3526
		sox2cell	342.567
		sox2cell	151.035
		sox2cell	338.553
		sox2cell	468.959
		sox2cell	348.327
		sox2cell	818.459
		sox2cell	1514.27
		sox2cell	738.301
		sox2cell	448.349
		sox2cell	752.85
		sox2cell	502.315
		sox2cell	165.845
		sox2cell	172.705
		sox2cell	1095.78
		sox2cell	323.246
		sox2cell	314.045
		sox2cell	1012.76
		sox2cell	511.076
		sox2cell	253.77
		sox2cell	675.447
		sox2cell	265.858
		sox2cell	5.88475
		sox2cell	221.188
		sox2cell	299.182
		sox2cell	903.197
		sox2cell	30.7167
		sox2cell	587.801
		sox2cell	218.796
		sox2cell	384.849
		sox2cell	476.271
		sox2cell	319.351
		sox2cell	250.451
		sox2cell	571.45
		sox2cell	1189.35
		sox2cell	165.786
		sox2cell	684.165
		sox2cell	716.996
		sox2cell	65.3285
		sox2cell	521.94
		sox2cell	676.365
		sox2cell	709.706
		sox2cell	59.5175
		sox2cell	1024.83
		sox2cell	509.526
		sox2cell	489.031
		sox2cell	317.475
		sox2cell	188.202
		sox2cell	372.675
		sox2cell	410.867
		sox2cell	694.796
		sox2cell	1233.48
		sox2cell	813.378
		sox2cell	629.623
		sox2cell	380.84
		sox2cell	347.473
		sox2cell	206.804
		sox2cell	242.894
		sox2cell	358.857
		sox2cell	696.248
		sox2cell	74.746
		sox2cell	171.591
		sox2cell	1431.28
		sox2cell	1318.04
		sox2cell	605.07
		sox2cell	289.587
		sox2cell	27.0348
		sox2cell	495.188
		sox2cell	1339.59
		sox2cell	477.799
		sox2cell	657.629
		sox2cell	350.738
		sox2cell	402.475
		sox2cell	80.9865
		sox2cell	362.57
		sox2cell	310.974
		sox2cell	68.4475
		sox2cell	83.0164
		sox2cell	610.821
		sox2cell	391.413
		sox2cell	203.882
		sox2cell	122.458
		sox2cell	87.8254
		sox2cell	303.162
		sox2cell	309.615
		sox2cell	208.591
		sox2cell	373.432
		sox2cell	511.514
		sox2cell	246.509
		sox2cell	258.372
		sox2cell	668.325
		sox2cell	105.942
		sox2cell	276.991
		sox2cell	252.255
		sox2cell	159.71
		sox2cell	608.109
		sox2cell	218.556
		sox2cell	312.739
		sox2cell	188.983
		sox2cell	647.138
		sox2cell	113.606
		sox2cell	175.694
		sox2cell	192.971
		sox2cell	229.142
		sox2cell	363.249
		sox2cell	36.901
		sox2cell	314.049
		sox2cell	587.496
		sox2cell	263.146
		sox2cell	29.9647
		sox2cell	84.8968
		sox2cell	1149.46
		sox2cell	209.916
		sox2cell	1255.58
		sox2cell	269.618
		sox2cell	167.647
		sox2cell	1710.19
		sox2cell	889.342
		sox2cell	1767.98
		sox2cell	943.698
		sox2cell	353.711
		sox2cell	127.749
		sox2cell	15.9232
		sox2cell	825.505
		sox2cell	192.61
		sox2cell	72.1423
		sox2cell	1411.09
		sox2cell	1207.59
		sox2cell	456.741
		sox2cell	147.234
		sox2cell	176.113
		sox2cell	29.5944
		sox2cell	364.565
		sox2cell	51.9324
		sox2cell	416.544
		sox2cell	28.0151
		sox2cell	89.1955
		sox2cell	100.016
		sox2cell	640.976
		sox2cell	1142.82
		sox2cell	78.7304
		sox2cell	743.37
		sox2cell	303.478
		sox2cell	48.0183
		sox2cell	149.577
		sox2cell	390.543
		sox2cell	343.722
		sox2cell	228.633
		sox2cell	11.1614
		sox2cell	153.849
		sox2cell	251.489
		sox2cell	836.532
		sox2cell	148.688
		sox2cell	1146.75
		sox2cell	151.398
		sox2cell	234.898
		sox2cell	432.357
		sox2cell	1151.89
		sox2cell	114.088
		sox2cell	391.194
		sox2cell	646.413
		sox2cell	166.227
		sox2cell	133.546
		sox2cell	339.084
		sox2cell	1240.36
		sox2cell	61.5479
		sox2cell	74.02
		sox2cell	266.697
		sox2cell	300.248
		sox2cell	348.029
		sox2cell	279.036
		sox2cell	137.147
		sox2cell	318.151
		sox2cell	95.5956
		sox2cell	547.421
		sox2cell	309.098
		sox2cell	1600.84
		sox2cell	581.997
		sox2cell	463.981
		sox2cell	47.496
		sox2cell	251.157
		sox2cell	161.981
		sox2cell	145.259
		sox2cell	164.747
		sox2cell	154.109
		sox2cell	289.18
		sox2cell	431.393
		sox2cell	291.399
		sox2cell	1029.64
		sox2cell	556.19
		sox2cell	412.113
		sox2cell	216.662
		sox2cell	704.185
		sox2cell	60.9625
		sox2cell	523.822
		sox2cell	934.492
		sox2cell	343.102
		sox2cell	782.129
		sox2cell	342.033
		sox2cell	315.575
		sox2cell	325.028
		sox2cell	227.12
		sox2cell	1181.1
		sox2cell	419.906
		sox2cell	1043.11
		sox2cell	659.396
		sox2cell	373.755
		sox2cell	488.432
		sox2cell	88.423
		sox2cell	550.86
		sox2cell	578.086
		sox2cell	220.497
		sox2cell	197.007
		sox2cell	2.80247
		sox2cell	711.972
		sox2cell	500.946
		sox2cell	203.802
		sox2cell	1193.67
		sox2cell	245.258
		sox2cell	279.438
		sox2cell	419.482
		sox2cell	168.731
		sox2cell	79.6625
		sox2cell	188.442
		sox2cell	1467.81
		sox2cell	575.467
		sox2cell	387.327
		sox2cell	33.4637
		sox2cell	87.3682
		sox2cell	504.259
		sox2cell	245.535
		sox2cell	629.618
		sox2cell	190.78
		sox2cell	440.626
		sox2cell	58.993
		sox2cell	266.057
		sox2cell	1297.46
		sox2cell	380.414
		sox2cell	422.837
		sox2cell	615.26
		sox2cell	714.454
		sox2cell	393.487
		sox2cell	372.64
		sox2cell	496.16
		sox2cell	868
		sox2cell	168.82
		sox2cell	343.224
		sox2cell	798.672
		sox2cell	204.558
		sox2cell	867.834
		sox2cell	350.783
		sox2cell	513.032
		sox2cell	390.289
		sox2cell	1119.48
		sox2cell	289.849
		sox2cell	196.703
		sox2cell	200.79
		sox2cell	223.719
		sox2cell	127.872
		sox2cell	93.9099
		sox2cell	832.837
		sox2cell	291.334
		sox2cell	66.1355
		sox2cell	348.594
		sox2cell	239.621
		sox2cell	769.233
		sox2cell	206.86
		sox2cell	252.774
		sox2cell	31.9006
		sox2cell	290.491
		sox2cell	734.428
		sox2cell	513.848
		sox2cell	228.62
		sox2cell	146.836
		sox2cell	231.218
		sox2cell	43.6757
		sox2cell	319.021
		sox2cell	431.948
		sox2cell	70.8766
		sox2cell	24.5176
		sox2cell	428.474
		sox2cell	649.493
		sox2cell	615.482
		sox2cell	410.5
		sox2cell	210.239
		sox2cell	340.529
		sox2cell	202.487
		sox2cell	658.679
		sox2cell	681.411
		sox2cell	315.592
		sox2cell	442.713
		sox2cell	272.019
		sox2cell	538.834
		sox2cell	125.679
		sox2cell	45.7556
		sox2cell	262.044
		sox2cell	327.503
		sox2cell	87.1739
		sox2cell	108.21
		sox2cell	574.874
		sox2cell	269.235
		sox2cell	733.482
		sox2cell	116.622
		sox2cell	817.381
		sox2cell	202.206
		sox2cell	335.24
		sox2cell	386.593
		sox2cell	198.355
		sox2cell	1531.9
		sox2cell	595.95
		sox2cell	827.061
		sox2cell	309.27
		sox2cell	295.086
		sox2cell	0.12537
		sox2cell	220.05
		sox2cell	299.995
		sox2cell	855.976
		sox2cell	721.61
		sox2cell	1440.91
		sox2cell	11.6526
		sox2cell	256.366
		sox2cell	24.4629
		sox2cell	413.566
		sox2cell	26.7283
		sox2cell	421.758
		sox2cell	903.651
		sox2cell	76.2104
		sox2cell	129.565
		sox2cell	374.088
		sox2cell	281.661
		sox2cell	173.566
		sox2cell	131.356
		sox2cell	1275.39
		sox2cell	488.495
		sox2cell	360.371
		sox2cell	175.496
		sox2cell	448.639
		sox2cell	616.208
		sox2cell	889.412
		sox2cell	35.5481
		sox2cell	877.739
		sox2cell	90.3162
		sox2cell	509.927
		sox2cell	200.631
		sox2cell	194.707
		sox2cell	365.893
		sox2cell	821.178
		sox2cell	262.417
		sox2cell	268.077
		sox2cell	127.869
		sox2cell	829.068
		sox2cell	1117.29
		sox2cell	523.467
		sox2cell	87.3333
		sox2cell	172.508
		sox2cell	552.013
		sox2cell	562.542
		sox2cell	574.175
		sox2cell	20.8047
		sox2cell	455.38
		sox2cell	198.588
		sox2cell	586.653
		sox2cell	351.787
		sox2cell	888.955
		sox2cell	264.94
		sox2cell	813.713
		sox2cell	46.3435
		sox2cell	419.794
		sox2cell	232.62
		sox2cell	742.881
		sox2cell	404.386
		sox2cell	65.2847
		sox2cell	384.954
		sox2cell	241.748
		sox2cell	327.149
		sox2cell	212.177
		sox2cell	62.4885
		sox2cell	320.838
		sox2cell	567.151
		sox2cell	49.3994
		sox2cell	245.516
		sox2cell	200.325
		sox2cell	581.855
		sox2cell	387.28
		sox2cell	718.592
		sox2cell	229.567
		sox2cell	431.643
		sox2cell	304.652
		sox2cell	898.122
		sox2cell	598.763
		sox2cell	572.525
		sox2cell	874.858
		sox2cell	110.065
		sox2cell	289.538
		sox2cell	273.863
		sox2cell	278.46
		sox2cell	12.7857
		sox2cell	454.106
		sox2cell	111.372
		sox2cell	1167.28
		sox2cell	75.1931
		sox2cell	41.3107
		sox2cell	134.87
		sox2cell	304.747
		sox2cell	1235.6
		sox2cell	393.122
		sox2cell	91.1745
		sox2cell	525.254
		sox2cell	523.346
		sox2cell	218.318
		sox2cell	198.662
		sox2cell	328.057
		sox2cell	994.186
		sox2cell	901.591
		sox2cell	390.865
		sox2cell	136.386
		sox2cell	1298.39
		sox2cell	157.241
		sox2cell	918.31
		sox2cell	53.1752
		sox2cell	294.172
		sox2cell	244.915
		sox2cell	534.587
		sox2cell	174.11
		sox2cell	264.778
		sox2cell	923.522
		sox2cell	131.469
		sox2cell	845.167
		sox2cell	303.434
		sox2cell	213.474
		sox2cell	227.077
		sox2cell	349.936
		sox2cell	1663.19
		sox2cell	504.806
		sox2cell	518.339
		sox2cell	4.82743
		sox2cell	313.011
		sox2cell	835.293
		sox2cell	201.232
		sox2cell	753.677
		sox2cell	87.0412
		sox2cell	38.2703
		sox2cell	321.79
		sox2cell	263.829
		sox2cell	102.428
		sox2cell	923.01
		sox2cell	99.5632
		sox2cell	215.387
		sox2cell	217.481
		sox2cell	845.493
		sox2cell	389.629
		sox2cell	673.864
		sox2cell	189.795
		sox2cell	930.497
		sox2cell	646.802
		sox2cell	173.025
		sox2cell	84.8337
		sox2cell	581.459
		sox2cell	241
		sox2cell	119.523
		sox2cell	232.445
		sox2cell	745.878
		sox2cell	78.458
		sox2cell	632.78
		sox2cell	203.358
		sox2cell	1112.92
		sox2cell	780.329
		sox2cell	256.712
		sox2cell	147.215
		sox2cell	281.944
		sox2cell	119.525
		sox2cell	1111.34
		sox2cell	9.14735
		sox2cell	797.893
		sox2cell	327.986
		sox2cell	318.755
		sox2cell	769.578
		sox2cell	248.421
		sox2cell	8.55581
		sox2cell	152.878
		sox2cell	541.387
		sox2cell	1092.45
		sox2cell	335.139
		sox2cell	191.399
		sox2cell	1395.33
		sox2cell	987.994
		sox2cell	388.352
		sox2cell	46.0123
		sox2cell	498.392
		sox2cell	1057.45
		sox2cell	109.521
		sox2cell	317.744
		sox2cell	103.933
		sox2cell	182.28
		sox2cell	132.063
		sox2cell	125.705
		sox2cell	478.666
		sox2cell	258.642
		sox2cell	617.148
		sox2cell	172.019
		sox2cell	681.823
		sox2cell	85.223
		sox2cell	625.94
		sox2cell	103.91
		sox2cell	523.599
		sox2cell	174.567
		sox2cell	1354.97
		sox2cell	560.173
		sox2cell	282.809
		sox2cell	46.4746
		sox2cell	562.734
		sox2cell	908.715
		sox2cell	373.714
		sox2cell	349.388
		sox2cell	93.3672
		sox2cell	412.446
		sox2cell	0.014658
		sox2cell	427.611
		sox2cell	628.589
		sox2cell	211.751
		sox2cell	400.273
		sox2cell	453.039
		sox2cell	96.0712
		sox2cell	261.747
		sox2cell	487.337
		sox2cell	128.835
		sox2cell	176.741
		sox2cell	121.26
		sox2cell	532.597
		sox2cell	697.668
		sox2cell	281.026
		sox2cell	247.153
		sox2cell	853.777
		sox2cell	234.867
		sox2cell	164.417
		sox2cell	291.921
		sox2cell	265.943
		sox2cell	221.385
		sox2cell	222.365
		sox2cell	198.48
		sox2cell	33.3487
		sox2cell	777.238
		sox2cell	452.104
		sox2cell	132.537
		sox2cell	127.046
		sox2cell	172.144
		sox2cell	290.929
		sox2cell	20.3607
		sox2cell	450.488
		sox2cell	781.448
		sox2cell	203.216
		sox2cell	282.774
		sox2cell	585.105
		sox2cell	851.613
		sox2cell	255.059
		sox2cell	305.263
		sox2cell	274.58
		sox2cell	234.809
		sox2cell	682.33
		sox2cell	411.126
		sox2cell	495.893
		sox2cell	66.5061
		sox2cell	349.398
		sox2cell	148.412
		sox2cell	67.4039
		sox2cell	320.815
		sox2cell	1479.13
		sox2cell	620.982
		sox2cell	25.8653
		sox2cell	554.966
		sox2cell	228.192
		sox2cell	297.242
		sox2cell	255.618
		sox2cell	829.036
		sox2cell	259.967
		sox2cell	587.558
		sox2cell	212.653
		sox2cell	454.174
		sox2cell	134.146
		sox2cell	156.584
		sox2cell	957.921
		sox2cell	290.633
		sox2cell	457.678
		sox2cell	602.141
		sox2cell	512.33
		sox2cell	840.297
		sox2cell	30.3298
		sox2cell	192.909
		sox2cell	862.193
		sox2cell	852.414
		sox2cell	312.101
		sox2cell	494.134
		sox2cell	487.919
		sox2cell	1124.03
		sox2cell	372.034
		sox2cell	364.22
		sox2cell	750.124
		sox2cell	163.259
		sox2cell	40.0877
		sox2cell	471.63
		sox2cell	802.987
		sox2cell	305.613
		sox2cell	1019.5
		sox2cell	507.2
		sox2cell	53.7854
		sox2cell	52.6482
		sox2cell	374.273
		sox2cell	349.339
		sox2cell	652.727
		sox2cell	130.616
		sox2cell	350.024
		sox2cell	351.758
		sox2cell	165.729
		sox2cell	283.352
		sox2cell	40.2529
		sox2cell	477.124
		sox2cell	200.248
		sox2cell	39.5828
		sox2cell	157.571
		sox2cell	1068.46
		sox2cell	932.979
		sox2cell	76.7412
		sox2cell	13.3364
		sox2cell	331.922
		sox2cell	7.12538
		sox2cell	522.264
		sox2cell	396.058
		sox2cell	120.742
		sox2cell	806.529
		sox2cell	721.552
		sox2cell	668.928
		sox2cell	677.55
		sox2cell	216.403
		sox2cell	53.4646
		sox2cell	237.31
		sox2cell	434.329
		sox2cell	507.206
		sox2cell	125.644
		sox2cell	284.736
		sox2cell	407.631
		sox2cell	400.671
		sox2cell	219.01
		sox2cell	170.772
		sox2cell	266.752
		sox2cell	299.402
		sox2cell	94.3308
		sox2cell	7.32386
		sox2cell	72.9266
		sox2cell	120.945
		sox2cell	80.7768
		sox2cell	72.4327
		sox2cell	23.0666
		sox2cell	1203.9
		sox2cell	282.976
		sox2cell	255.35
		sox2cell	248.685
		sox2cell	158.407
		sox2cell	882.335
		sox2cell	123.498
		sox2cell	186.74
		sox2cell	311.248
		sox2cell	139.971
		sox2cell	1072.04
		sox2cell	80.1045
		sox2cell	62.5809
		sox2cell	125.246
		sox2cell	18.1443
		sox2cell	516.816
		sox2cell	739.996
		sox2cell	312.177
		sox2cell	448.252
		sox2cell	311.268
		sox2cell	6.65533
		sox2cell	300.446
		sox2cell	60.4824
		sox2cell	44.9282
		sox2cell	61.4432
		sox2cell	272.586
		sox2cell	1133.42
		sox2cell	628.093
		sox2cell	109.909
		sox2cell	598.292
		sox2cell	26.953
		sox2cell	689.413
		sox2cell	466.863
		sox2cell	24.1727
		sox2cell	1383.3
		sox2cell	11.2028
		sox2cell	269.192
		sox2cell	1288.29
		sox2cell	362.507
		sox2cell	134.381
		sox2cell	1543.85
		sox2cell	249.757
		sox2cell	1628.1
		sox2cell	548.185
		sox2cell	799.65
		sox2cell	62.3443
		sox2cell	770.943
		sox2cell	571.646
		sox2cell	38.8268
		sox2cell	606.519
		sox2cell	258.216
		sox2cell	436.29
		sox2cell	711.084
		sox2cell	792.465
		sox2cell	794.784
		sox2cell	583.792
		sox2cell	313.841
		sox2cell	165.811
		sox2cell	201.21
		sox2cell	809.786
		sox2cell	244.87
		sox2cell	15.1685
		sox2cell	728.129
		sox2cell	56.6157
		sox2cell	604.706
		sox2cell	320.633
		sox2cell	91.9726
		sox2cell	32.4944
		sox2cell	659.206
		sox2cell	201.139
		sox2cell	153.773
		sox2cell	558.827
		sox2cell	677.302
		sox2cell	131.057
		sox2cell	1264.02
		sox2cell	86.9169
		sox2cell	388.621
		sox2cell	35.4261
		sox2cell	89.5487
		sox2cell	167.933
		sox2cell	438.009
		sox2cell	119.301
		sox2cell	140.342
		sox2cell	227.93
		sox2cell	782.991
		sox2cell	388.933
		sox2cell	264.179
		sox2cell	116.605
		sox2cell	690.716
		sox2cell	344.568
		sox2cell	169.859
		sox2cell	537.625
		sox2cell	296.794
		sox2cell	402.178
		sox2cell	1198.88
		sox2cell	235.016
		sox2cell	158.255
		sox2cell	743.752
		sox2cell	814.424
		sox2cell	18.315
		sox2cell	277.508
		sox2cell	272.84
		sox2cell	315.488
		sox2cell	283.483
		sox2cell	865.26
		sox2cell	310.326
		sox2cell	48.1619
		sox2cell	75.0431
		sox2cell	39.0787
		sox2cell	88.3747
		sox2cell	366.798
		sox2cell	610.72
		sox2cell	672.538
		sox2cell	41.4294
		sox2cell	386.423
		sox2cell	897.632
		sox2cell	1297.91
		sox2cell	207.994
		sox2cell	153.4
		sox2cell	177.566
		sox2cell	390.433
		sox2cell	3.06712
		sox2cell	61.1134
		sox2cell	56.1143
		sox2cell	8.52562
		sox2cell	121.573
		sox2cell	1533.8
		sox2cell	137.27
		sox2cell	208.395
		sox2cell	26.8484
		sox2cell	55.7953
		sox2cell	305.589
		sox2cell	5.9336
		sox2cell	245.605
		sox2cell	709.37
		sox2cell	243.802
		sox2cell	421.269
		sox2cell	1159.18
		sox2cell	585.115
		sox2cell	370.552
		sox2cell	463.63
		sox2cell	863.825
		sox2cell	99.8292
		sox2cell	33.8023
		sox2cell	1372.66
		sox2cell	35.3576
		sox2cell	20.6438
		sox2cell	208.031
		sox2cell	389.554
		sox2cell	280.19
		sox2cell	128.194
		sox2cell	105.664
		sox2cell	793.231
		sox2cell	59.7551
		sox2cell	146.112
		sox2cell	333.736
		sox2cell	247.392
		sox2cell	419.156
		sox2cell	982.826
		sox2cell	245.359
		sox2cell	702.275
		sox2cell	223.998
		sox2cell	518.19
		sox2cell	213.078
		sox2cell	298.58
		sox2cell	233.581
		sox2cell	497.073
		sox2cell	641.109
		sox2cell	481.584
		sox2cell	220.112
		sox2cell	470.957
		sox2cell	343.882
		sox2cell	916.346
		sox2cell	28.2483
		sox2cell	1049.82
		sox2cell	469.307
		sox2cell	245.495
		sox2cell	281.124
		sox2cell	518.766
		sox2cell	17.0084
		sox2cell	848.157
		sox2cell	977.88
		sox2cell	611.705
		sox2cell	1104.81
		sox2cell	19.836
		sox2cell	551.41
		sox2cell	90.0505
		sox2cell	132.484
		sox2cell	1030.1
		sox2cell	383.501
		sox2cell	250.576
		sox2cell	176.773
		sox2cell	243.204
		sox2cell	407.397
		sox2cell	446.007
		sox2cell	561.814
		sox2cell	733.155
		sox2cell	1216.93
		sox2cell	242.891
		sox2cell	732.997
		sox2cell	149.666
		sox2cell	385.894
		sox2cell	643.533
		sox2cell	350.031
		sox2cell	102.247
		sox2cell	339.495
		sox2cell	143.501
		sox2cell	422.651
		sox2cell	210.853
		sox2cell	131.827
		sox2cell	65.3076
		sox2cell	97.629
		sox2cell	68.8684
		sox2cell	304.643
		sox2cell	179.786
		sox2cell	323.602
		sox2cell	68.8587
		sox2cell	1071.44
		sox2cell	561.051
		sox2cell	802.873
		sox2cell	85.9175
		sox2cell	543.656
		sox2cell	35.5985
		sox2cell	278.602
		sox2cell	176.793
		sox2cell	298.676
		sox2cell	437.743
		sox2cell	542.227
		sox2cell	353.442
		sox2cell	87.464
		sox2cell	419.913
		sox2cell	681.103
		sox2cell	126.997
		sox2cell	279.684
		sox2cell	79.0088
		sox2cell	234.986
		sox2cell	379.909
		sox2cell	257.285
		sox2cell	835.339
		sox2cell	45.7523
		sox2cell	284.598
		sox2cell	43.1692
		sox2cell	579.924
		sox2cell	194.174
		sox2cell	240.751
		sox2cell	442.647
		sox2cell	151.159
		sox2cell	94.4152
		sox2cell	435.624
		sox2cell	389.777
		sox2cell	609.794
		sox2cell	297.003
		sox2cell	80.5324
		sox2cell	389.866
		sox2cell	137.503
		sox2cell	422.764
		sox2cell	812.463
		sox2cell	287.241
		sox2cell	62.777
		sox2cell	395.828
		sox2cell	86.1108
		sox2cell	1172.69
		sox2cell	774.28
		sox2cell	416.15
		sox2cell	234.573
		sox2cell	526.599
		sox2cell	857.973
		sox2cell	0.00139373
		sox2cell	229.808
		sox2cell	60.722
		sox2cell	499.661
		sox2cell	28.8491
		sox2cell	4.29718
		sox2cell	4.89918
		sox2cell	222.469
		sox2cell	3.35477
		sox2cell	471.207
		sox2cell	89.9251
		sox2cell	345.131
		sox2cell	351.929
		sox2cell	430.109
		sox2cell	243.739
		sox2cell	54.2616
		sox2cell	1090.63
		sox2cell	944.317
		sox2cell	415.41
		sox2cell	449.506
		sox2cell	12.8307
		sox2cell	818.669
		sox2cell	646.792
		sox2cell	115.168
		sox2cell	289.928
		sox2cell	557.16
		sox2cell	330.632
		sox2cell	159.439
		sox2cell	88.3064
		sox2cell	191.789
		sox2cell	402.55
		sox2cell	1741.76
		sox2cell	281.662
		sox2cell	222.572
		sox2cell	1424.72
		sox2cell	1212.28
		sox2cell	158.753
		sox2cell	601.247
		sox2cell	10.1925
		sox2cell	306.15
		sox2cell	156.336
		sox2cell	182.663
		sox2cell	622.445
		sox2cell	216.238
		sox2cell	355.393
		sox2cell	622.947
		sox2cell	240.835
		sox2cell	780.552
		sox2cell	243.983
		sox2cell	222.179
		sox2cell	424.003
		sox2cell	607.894
		sox2cell	132.091
		sox2cell	40.3601
		sox2cell	330.197
		sox2cell	533.375
		sox2cell	96.2546
		sox2cell	388.527
		sox2cell	152.134
		sox2cell	483.749
		sox2cell	157.578
		sox2cell	425.277
		sox2cell	169.096
		sox2cell	241.718
		sox2cell	143.513
		sox2cell	95.8897
		sox2cell	610.965
		sox2cell	1238
		sox2cell	1074.35
		sox2cell	5.44556
		sox2cell	211.047
		sox2cell	258.022
		sox2cell	336.628
		sox2cell	171.665
		sox2cell	279.282
		sox2cell	354.138
		sox2cell	382.136
		sox2cell	443.624
		sox2cell	303.877
		sox2cell	280.523
		sox2cell	572.939
		sox2cell	106.282
		sox2cell	737.763
		sox2cell	57.141
		sox2cell	1734.72
		sox2cell	156.901
		sox2cell	142.696
		sox2cell	291.623
		sox2cell	43.2825
		sox2cell	145.781
		sox2cell	103.089
		sox2cell	336.046
		sox2cell	1269.71
		sox2cell	147.199
		sox2cell	319.33
		sox2cell	784.328
		sox2cell	432.865
		sox2cell	313.142
		sox2cell	202.348
		sox2cell	515.281
		sox2cell	269.389
		sox2cell	633.838
		sox2cell	343.873
		sox2cell	1130.94
		sox2cell	366.449
		sox2cell	600.714
		sox2cell	133.508
		sox2cell	18.9955
		sox2cell	887.414
		sox2cell	72.9865
		sox2cell	240.926
		sox2cell	148.939
		sox2cell	971.618
		sox2cell	172.63
		sox2cell	142.619
		sox2cell	231.75
		sox2cell	819.77
		sox2cell	122.998
		sox2cell	305.636
		sox2cell	507.666
		sox2cell	407.878
		sox2cell	211.222
		sox2cell	46.913
		sox2cell	418.355
		sox2cell	724.472
		sox2cell	503.464
		sox2cell	146.378
		sox2cell	597.571
		sox2cell	474.279
		sox2cell	177.851
		sox2cell	1013.42
		sox2cell	327.369
		sox2cell	106.421
		sox2cell	325.497
		sox2cell	861.152
		sox2cell	232.736
		sox2cell	1066.43
		sox2cell	2.55894
		sox2cell	18.5283
		sox2cell	541.028
		sox2cell	235.322
		sox2cell	581.014
		sox2cell	390.575
		sox2cell	297.197
		sox2cell	464.378
		sox2cell	76.2178
		sox2cell	462.701
		sox2cell	901.537
		sox2cell	563.811
		sox2cell	829.879
		sox2cell	432.491
		sox2cell	66.1326
		sox2cell	1030.49
		sox2cell	93.8984
		sox2cell	346.7
		sox2cell	886.948
		sox2cell	370.044
		sox2cell	808.995
		sox2cell	733.589
		sox2cell	233.968
		sox2cell	368.573
		sox2cell	141.83
		sox2cell	113.024
		sox2cell	152.372
		sox2cell	442.961
		sox2cell	501.019
		sox2cell	300.198
		sox2cell	418.966
		sox2cell	365.922
		sox2cell	174.671
		sox2cell	324.055
		sox2cell	171.559
		sox2cell	364.621
		sox2cell	3.69207
		sox2cell	312.798
		sox2cell	188.224
		sox2cell	260.121
		sox2cell	455.99
		sox2cell	340.637
		sox2cell	266.662
		sox2cell	1355.69
		sox2cell	218.088
		sox2cell	731.179
		sox2cell	108.601
		sox2cell	151.903
		sox2cell	739.038
		sox2cell	127.358
		sox2cell	1324.23
		sox2cell	58.7895
		sox2cell	1131.21
		sox2cell	468.333
		sox2cell	481.292
		sox2cell	164.827
		sox2cell	191.701
		sox2cell	55.8134
		sox2cell	309.441
		sox2cell	565.027
		sox2cell	262.867
		sox2cell	103.22
		sox2cell	315.637
		sox2cell	108.769
		sox2cell	31.507
		sox2cell	945.217
		sox2cell	1007.24
		sox2cell	813.444
		sox2cell	281.724
		sox2cell	691.071
		sox2cell	547.302
		sox2cell	460.801
		sox2cell	162.078
		sox2cell	303.756
		sox2cell	276.729
		sox2cell	0
		sox2cell	82.186
		sox2cell	848.433
		sox2cell	133.825
		sox2cell	346.488
		sox2cell	34.9113
		sox2cell	126.369
		sox2cell	785.092
		sox2cell	823.713
		sox2cell	98.6195
		sox2cell	33.32
		sox2cell	1362.67
		sox2cell	981.982
		sox2cell	1011.81
		sox2cell	214.805
		sox2cell	999.528
		sox2cell	341.15
		sox2cell	113.08
		sox2cell	205.743
		sox2cell	114.721
		sox2cell	939.253
		sox2cell	251.194
		sox2cell	268.373
		sox2cell	74.3568
		sox2cell	120.96
		sox2cell	235.831
		sox2cell	379.136
		sox2cell	710.478
		sox2cell	834.959
		sox2cell	253.983
		sox2cell	354.864
		sox2cell	411.138
		sox2cell	285.133
		sox2cell	15.438
		sox2cell	415.674
		sox2cell	505.496
		sox2cell	1266.99
		sox2cell	176.417
		sox2cell	272.321
		sox2cell	436.773
		sox2cell	513.151
		sox2cell	456.871
		sox2cell	246.983
		sox2cell	223.914
		sox2cell	168.163
		sox2cell	786.097
		sox2cell	914.854
		sox2cell	94.1367
		sox2cell	260.868
		sox2cell	235.167
		sox2cell	843.583
		sox2cell	153.353
		sox2cell	543.177
		sox2cell	6.18595
		sox2cell	744.058
		sox2cell	160.203
		sox2cell	618.781
		sox2cell	1194.17
		sox2cell	154.805
		sox2cell	280.278
		sox2cell	239.014
		sox2cell	249.815
		sox2cell	291.928
		sox2cell	183.825
		sox2cell	109.499
		sox2cell	125.525
		sox2cell	314.357
		sox2cell	158.595
		sox2cell	617.02
		sox2cell	522.221
		sox2cell	242.806
		sox2cell	332.9
		sox2cell	225.014
		sox2cell	229.793
		sox2cell	157.017
		sox2cell	183.823
		sox2cell	531.361
		sox2cell	209.135
		sox2cell	626.569
		sox2cell	168.581
		sox2cell	133.144
		sox2cell	820.939
		sox2cell	923.36
		sox2cell	6.75969
		sox2cell	153.558
		sox2cell	72.6705
		sox2cell	216.161
		sox2cell	248.261
		sox2cell	588.245
		sox2cell	586.509
		sox2cell	167.512
		sox2cell	1012.07
		sox2cell	518.397
		sox2cell	335.989
		sox2cell	242.227
		sox2cell	98.2374
		sox2cell	201.556
		sox2cell	144.591
		sox2cell	854.702
		sox2cell	161.178
		sox2cell	160.543
		sox2cell	269.143
		sox2cell	202.849
		sox2cell	508.079
		sox2cell	963.281
		sox2cell	1497.05
		sox2cell	351.882
		sox2cell	518.806
		sox2cell	4.83889
		sox2cell	3.01994
		sox2cell	665.513
		sox2cell	515.481
		sox2cell	1430.37
		sox2cell	550.958
		sox2cell	749.026
		sox2cell	220.103
		sox2cell	108.746
		sox2cell	87.5542
		sox2cell	230.609
		sox2cell	120.623
		sox2cell	1028.83
		sox2cell	358.767
		sox2cell	58.8894
		sox2cell	287.303
		sox2cell	18.7811
		sox2cell	43.4764
		sox2cell	396.545
		sox2cell	145.155
		sox2cell	1103.64
		sox2cell	115.258
		sox2cell	214.304
		sox2cell	7.93086
		sox2cell	389.556
		sox2cell	888.383
		sox2cell	1546.24
		sox2cell	261.705
		sox2cell	203.017
		sox2cell	73.1765
		sox2cell	663.698
		sox2cell	94.2007
		sox2cell	215.45
		sox2cell	587.846
		sox2cell	348.713
		sox2cell	335.862
		sox2cell	96.9963
		sox2cell	279.592
		sox2cell	754.899
		sox2cell	398.549
		sox2cell	857.255
		sox2cell	772.57
		sox2cell	415.652
		sox2cell	434.556
		sox2cell	343.297
		sox2cell	571.228
		sox2cell	267.217
		sox2cell	86.3714
		sox2cell	390.881
		sox2cell	995.709
		sox2cell	216.405
		sox2cell	336.641
		sox2cell	264.185
		sox2cell	349.115
		sox2cell	135.885
		sox2cell	165.773
		sox2cell	1237.55
		sox2cell	1301.99
		sox2cell	240.087
		sox2cell	204.077
		sox2cell	127.927
		sox2cell	614.261
		sox2cell	211.392
		sox2cell	818.852
		sox2cell	1577.65
		sox2cell	252.857
		sox2cell	324.72
		sox2cell	413.624
		sox2cell	174.311
		sox2cell	393.139
		sox2cell	302.401
		sox2cell	503.106
		sox2cell	1528.04
		sox2cell	784.04
		sox2cell	227.232
		sox2cell	273.832
		sox2cell	19.1275
		sox2cell	343.68
		sox2cell	899.798
		sox2cell	248.253
		sox2cell	470.725
		sox2cell	196.306
		sox2cell	595.133
		sox2cell	971.245
		sox2cell	465.795
		sox2cell	217.034
		sox2cell	1204.34
		sox2cell	601.784
		sox2cell	6.24823
		sox2cell	1084.14
		sox2cell	1236.95
		sox2cell	113.72
		sox2cell	386.492
		sox2cell	684.113
		sox2cell	59.5036
		sox2cell	779.452
		sox2cell	66.478
		sox2cell	107.891
		sox2cell	70.8207
		sox2cell	274.066
		sox2cell	212.107
		sox2cell	320.855
		sox2cell	1156.13
		sox2cell	94.3506
		sox2cell	206.825
		sox2cell	227.563
		sox2cell	104.318
		sox2cell	319.369
		sox2cell	54.6564
		sox2cell	644.734
		sox2cell	138.241
		sox2cell	1523.8
		sox2cell	488.483
		sox2cell	590.284
		sox2cell	295.842
		sox2cell	447.975
		sox2cell	1057.66
		sox2cell	244.736
		sox2cell	487.363
		sox2cell	170.681
		sox2cell	538.605
		sox2cell	596.221
		sox2cell	455.165
		sox2cell	1005.99
		sox2cell	47.7106
		sox2cell	319.554
		sox2cell	324.409
		sox2cell	444.94
		sox2cell	289.345
		sox2cell	290.916
		sox2cell	202.936
		sox2cell	373.759
		sox2cell	170.191
		sox2cell	322.466
		sox2cell	29.7476
		sox2cell	849.206
		sox2cell	2407.8
		sox2cell	107.758
		sox2cell	752.176
		sox2cell	620.155
		sox2cell	119.788
		sox2cell	1.05589
		sox2cell	455.717
		sox2cell	449.581
		sox2cell	298.536
		sox2cell	518.837
		sox2cell	36.8372
		sox2cell	555.236
		sox2cell	170.58
		sox2cell	476.391
		sox2cell	126.3
		sox2cell	116.827
		sox2cell	394.417
		sox2cell	224.943
		sox2cell	505.547
		sox2cell	201.272
		sox2cell	186.835
		sox2cell	979.975
		sox2cell	47.6483
		sox2cell	175.123
		sox2cell	184.433
		sox2cell	288.539
		sox2cell	173.462
		sox2cell	252.898
		sox2cell	157.325
		sox2cell	122.13
		sox2cell	194.485
		sox2cell	579.734
		sox2cell	157.523
		sox2cell	729.375
		sox2cell	70.0544
		sox2cell	263.253
		sox2cell	422.882
		sox2cell	62.475
		sox2cell	345.769
		sox2cell	224.347
		sox2cell	35.7668
		sox2cell	1134.52
		sox2cell	23.2217
		sox2cell	472.038
		sox2cell	837.564
		sox2cell	1139.24
		sox2cell	636.007
		sox2cell	721.969
		sox2cell	236.038
		sox2cell	156.311
		sox2cell	48.364
		sox2cell	555.271
		sox2cell	314.732
		sox2cell	106.013
		sox2cell	128.024
		sox2cell	299.985
		sox2cell	510.876
		sox2cell	72.4155
		sox2cell	617.426
		sox2cell	1322.35
		sox2cell	42.028
		sox2cell	337.418
		sox2cell	100.737
		sox2cell	189.07
		sox2cell	316.366
		sox2cell	397.172
		sox2cell	280.107
		sox2cell	163.356
		sox2cell	233.919
		sox2cell	56.7562
		sox2cell	66.4297
		sox2cell	112.589
		sox2cell	195.167
		sox2cell	264.878
		sox2cell	51.3532
		sox2cell	157.506
		sox2cell	229.322
		sox2cell	471.002
		sox2cell	199.522
		sox2cell	207.46
		sox2cell	94.7145
		sox2cell	903.565
		sox2cell	295.885
		sox2cell	170.691
		sox2cell	199.072
		sox2cell	90.0299
		sox2cell	443.157
		sox2cell	65.6862
		sox2cell	550.75
		sox2cell	156.573
		sox2cell	340.85
		sox2cell	176.474
		sox2cell	196.207
		sox2cell	315.418
		sox2cell	888.12
		sox2cell	346.223
		sox2cell	807.159
		sox2cell	355.641
		sox2cell	537.392
		sox2cell	158.179
		sox2cell	189.35
		sox2cell	297.824
		sox2cell	14.4571
		sox2cell	487.579
		sox2cell	397.592
		sox2cell	334.165
		sox2cell	374.723
		sox2cell	536.347
		sox2cell	298.945
		sox2cell	1057.66
		sox2cell	859.848
		sox2cell	691.187
		sox2cell	233.968
		sox2cell	1004.2
		sox2cell	729.649
		sox2cell	132.811
		sox2cell	287.987
		sox2cell	72.2307
		sox2cell	223.059
		sox2cell	965.171
		sox2cell	120.193
		sox2cell	291.891
		sox2cell	176.973
		sox2cell	37.627
		sox2cell	450.069
		sox2cell	199.431
		sox2cell	33.9025
		sox2cell	229.446
		sox2cell	880.422
		sox2cell	845.238
		sox2cell	19.8237
		sox2cell	1065.95
		sox2cell	263.491
		sox2cell	1364.75
		sox2cell	445.863
		sox2cell	702.586
		sox2cell	351.03
		sox2cell	80.3949
		sox2cell	324.568
		sox2cell	43.5349
		sox2cell	200.615
		sox2cell	467.207
		sox2cell	723.128
		sox2cell	119.063
		sox2cell	1484.55
		sox2cell	262.096
		sox2cell	383.805
		sox2cell	513.338
		sox2cell	360.237
		sox2cell	304.995
		sox2cell	98.6883
		sox2cell	589.699
		sox2cell	84.1105
		sox2cell	296.684
		sox2cell	328.813
		sox2cell	111.474
		sox2cell	100.386
		sox2cell	275.878
		sox2cell	221.637
		sox2cell	568.713
		sox2cell	1151.58
		sox2cell	786.892
		sox2cell	382.533
		sox2cell	5.55482
		sox2cell	207.222
		sox2cell	706.142
		sox2cell	293.876
		sox2cell	1237.7
		sox2cell	186.037
		sox2cell	634.852
		sox2cell	141.434
		sox2cell	47.7263
		sox2cell	301.33
		sox2cell	430.938
		sox2cell	58.8629
		sox2cell	201.394
		sox2cell	54.6461
		sox2cell	262.014
		sox2cell	436.102
		sox2cell	86.621
		sox2cell	121.586
		sox2cell	309.594
		sox2cell	120.352
		sox2cell	124.203
		sox2cell	1215.88
		sox2cell	262.694
		sox2cell	200.915
		sox2cell	473.069
		sox2cell	14.9693
		sox2cell	453.065
		sox2cell	161.384
		sox2cell	286.804
		sox2cell	668.584
		sox2cell	48.8959
		sox2cell	29.5214
		sox2cell	238.342
		sox2cell	357.678
		sox2cell	423.575
		sox2cell	209.261
		sox2cell	270.18
		sox2cell	328.454
		sox2cell	804.499
		sox2cell	201.508
		sox2cell	37.3994
		sox2cell	337.425
		sox2cell	601.941
		sox2cell	161.507
		sox2cell	562.467
		sox2cell	163.124
		sox2cell	788.929
		sox2cell	215.712
		sox2cell	695.292
		sox2cell	268.208
		sox2cell	6.78154
		sox2cell	770.006
		sox2cell	516.489
		sox2cell	447.193
		sox2cell	240.395
		sox2cell	2372.3
		sox2cell	268.223
		sox2cell	471.856
		sox2cell	130.525
		sox2cell	307.581
		sox2cell	9.33067
		sox2cell	1664.06
		sox2cell	371.678
		sox2cell	1037.44
		sox2cell	1222.38
		sox2cell	236.081
		sox2cell	70.9358
		sox2cell	1486.52
		sox2cell	218.171
		sox2cell	481.725
		sox2cell	239.334
		sox2cell	1028
		sox2cell	365.778
		sox2cell	541.168
		sox2cell	874.834
		sox2cell	178.007
		sox2cell	188.81
		sox2cell	1000.79
		sox2cell	666.432
		sox2cell	501.868
		sox2cell	560.058
		sox2cell	843.661
		sox2cell	124.389
		sox2cell	1204.77
		sox2cell	167.101
		sox2cell	325.805
		sox2cell	1114.71
		sox2cell	282.812
		sox2cell	49.4547
		sox2cell	171.497
		sox2cell	119.826
		sox2cell	246.955
		sox2cell	34.3333
		sox2cell	139.65
		sox2cell	148.32
		sox2cell	152.46
		sox2cell	563.919
		sox2cell	160.83
		sox2cell	433.726
		sox2cell	877.592
		sox2cell	51.7087
		sox2cell	50.0173
		sox2cell	212.5
		sox2cell	195.778
		sox2cell	972.847
		sox2cell	795.076
		sox2cell	236.575
		sox2cell	32.026
		sox2cell	306.069
		sox2cell	235.561
		sox2cell	880.595
		sox2cell	500.573
		sox2cell	858.796
		sox2cell	401.889
		sox2cell	1262.37
		sox2cell	556.247
		sox2cell	435.707
		sox2cell	207.747
		sox2cell	532.61
		sox2cell	45.3003
		sox2cell	0.543002
		sox2cell	268.51
		sox2cell	239.19
		sox2cell	438.708
		sox2cell	539.862
		sox2cell	147.041
		sox2cell	149.675
		sox2cell	198.882
		sox2cell	306.058
		sox2cell	90.7687
		sox2cell	0.480122
		sox2cell	181.409
		sox2cell	712.281
		sox2cell	236.04
		sox2cell	710.221
		sox2cell	631.398
		sox2cell	395.588
		sox2cell	299.782
		sox2cell	1185.85
		sox2cell	727.899
		sox2cell	1120.51
		sox2cell	239.001
		sox2cell	1127.28
		sox2cell	60.4746
		sox2cell	639.651
		sox2cell	152.914
		sox2cell	1560.5
		sox2cell	76.1391
		sox2cell	1194.25
		sox2cell	184.698
		sox2cell	191.787
		sox2cell	169.983
		sox2cell	387.73
		sox2cell	175.204
		sox2cell	532.017
		sox2cell	85.6975
		sox2cell	411.097
		sox2cell	386.605
		sox2cell	306.829
		sox2cell	518.849
		sox2cell	488.855
		sox2cell	223.238
		sox2cell	603.545
		sox2cell	30.309
		sox2cell	254.336
		sox2cell	373.159
		sox2cell	376.946
		sox2cell	171.146
		sox2cell	150.221
		sox2cell	1085.26
		sox2cell	473.414
		sox2cell	220.873
		sox2cell	275.48
		sox2cell	991.991
		sox2cell	284.216
		sox2cell	128.097
		sox2cell	127.7
		sox2cell	370.744
		sox2cell	173.998
		sox2cell	1195.04
		sox2cell	180.822
		sox2cell	196.672
		sox2cell	37.4209
		sox2cell	810.632
		sox2cell	134.427
		sox2cell	375.332
		sox2cell	589.123
		sox2cell	266.148
		sox2cell	369.051
		sox2cell	16.1152
		sox2cell	48.9252
		sox2cell	118.979
		sox2cell	191.602
		sox2cell	357.549
		sox2cell	860.398
		sox2cell	514.342
		sox2cell	193.724
		sox2cell	422.74
		sox2cell	260.223
		sox2cell	849.996
		sox2cell	435.294
		sox2cell	0.127854
		sox2cell	1093.2
		sox2cell	232.92
		sox2cell	75.4821
		sox2cell	782.413
		sox2cell	47.8102
		sox2cell	317.372
		sox2cell	344.832
		sox2cell	230.603
		sox2cell	49.5363
		sox2cell	413.899
		sox2cell	219.279
		sox2cell	237.792
		sox2cell	452.408
		sox2cell	285.88
		sox2cell	298.754
		sox2cell	314.193
		sox2cell	17.8593
		sox2cell	124.599
		sox2cell	167.572
		sox2cell	1537.37
		sox2cell	137.468
		sox2cell	339.07
		sox2cell	1736.43
		sox2cell	39.1474
		sox2cell	116.666
		sox2cell	1459.29
		sox2cell	203.117
		sox2cell	213.856
		sox2cell	720.797
		sox2cell	61.2592
		sox2cell	102.036
		sox2cell	94.8317
		sox2cell	111.089
		sox2cell	240.794
		sox2cell	1231.76
		sox2cell	471.37
		sox2cell	259.799
		sox2cell	167.108
		sox2cell	368.581
		sox2cell	302.044
		sox2cell	168.418
		sox2cell	801.145
		sox2cell	217.82
		sox2cell	553.868
		sox2cell	144.944
		sox2cell	840.948
		sox2cell	16.9805
		sox2cell	512.882
		sox2cell	994.813
		sox2cell	336.405
		sox2cell	1064.96
		sox2cell	1617.93
		sox2cell	168.854
		sox2cell	430.258
		sox2cell	1059.69
		sox2cell	893.338
		sox2cell	64.4257
		sox2cell	239.509
		sox2cell	450.591
		sox2cell	295.305
		sox2cell	175.984
		sox2cell	296.33
		sox2cell	418.697
		sox2cell	1634.77
		sox2cell	1212.66
		sox2cell	225.279
		sox2cell	19.8672
		sox2cell	116.825
		sox2cell	317.771
		sox2cell	311.516
		sox2cell	166.397
		sox2cell	56.5571
		sox2cell	709.951
		sox2cell	209.592
		sox2cell	245.581
		sox2cell	69.8587
		sox2cell	198.525
		sox2cell	239.489
		sox2cell	1380.32
		sox2cell	319.923
		sox2cell	1113.65
		sox2cell	514.97
		sox2cell	784.466
		sox2cell	560.926
		sox2cell	391.171
		sox2cell	1.70763
		sox2cell	381.711
		sox2cell	337.908
		sox2cell	689.557
		sox2cell	205.785
		sox2cell	1.79746
		sox2cell	177.265
		sox2cell	429.973
		sox2cell	539.642
		sox2cell	330.163
		sox2cell	73.1098
		sox2cell	1329.18
		sox2cell	166.669
		sox2cell	152.33
		sox2cell	617.818
		sox2cell	128.964
		sox2cell	322.037
		sox2cell	781.008
		sox2cell	715.807
		sox2cell	23.6168
		sox2cell	128.458
		sox2cell	696.958
		sox2cell	380.917
		sox2cell	316.763
		sox2cell	43.3743
		sox2cell	222.782
		sox2cell	0.542669
		sox2cell	324.696
		sox2cell	531.625
		sox2cell	326.415
		sox2cell	743.783
		sox2cell	1581.36
		sox2cell	186.899
		sox2cell	295.245
		sox2cell	499.064
		sox2cell	811.596
		sox2cell	84.3269
		sox2cell	87.9212
		sox2cell	1182.8
		sox2cell	115.714
		sox2cell	1058.5
		sox2cell	1211.06
[truncated: 41,922 more rows]

## Sheet: Fig. 3d
Figure 3d
		Log10 Cell density PC
		Hyper	Hypo
		2.51851	0		Boxplot summary values
		3.03222	0
		2.57978	0		Hyper
		2.91297	0		Min	1st Quartile_Q1	Median_Q2	3rd Quartile_Q3	Max
		2.83885	0		0.86216	2.03342	2.45561	2.89818	3.70791
		2.97782	0
		3.05918	0		Hypo
		3.00173	0		Min	1st Quartile_Q1	Median_Q2	3rd Quartile_Q3	Max
		3.38346	0		0	0	1	1.61278	3.85541
		2.31387	0
		3.3995	0
		2.5563	0
		2.50515	0		Wilcoxon rank sum test with continuity correction
		3.31702	0
		2.46389	0		data: Hyper and Hypo
		2.42325	0		W = 72251, p-value < 2.2e-16
		2.67302	0		alternative hypothesis: true location shift is greater than 0
		2.10721	0
		3.02078	0
		3.39058	0
		2.71265	0
		3.53958	0
		3.54925	0
		3.33062	0
		3.39777	0
		2.39094	0
		3.58149	0
		2.37107	0
		2.37107	0
		2.94275	0
		3.06521	0
		2.44871	0
		2.68124	0
		2.70243	0
		2.76716	0
		2.68574	0
		3.36078	0
		3.11126	0
		3.55751	0
		2.80754	0
		3.38328	0
		3.30406	0
		3.70757	0
		2.91169	0
		2.45025	0
		2.68215	0
		2.61066	0
		2.78104	0
		2.61909	0
		3.38489	0
		3.66474	0
		1.77085	0
		3.09272	0
		3.53186	0
		2.52504	0
		3.67265	0
		3.70791	0
		3.55775	0
		2.30103	0
		3.02119	0
		3.06856	0
		3.56679	0
		2.85854	0
		2.27875	1.07918
		2.59218	1.36173
		2.28824	1.7574
		2.53908	1.38021
		2.59106	0
		2.3483	1.51851
		3.35984	1.66276
		3.31387	1.20412
		2.76343	1.902
		2.04139	1.38021
		2.33041	1.07918
		2.31387	0
		2.75815	1.36173
		2.23045	1.7679
		2.75852	1
		2.25768	1.07918
		1.68124	1.78533
		1.69897	2.02531
		2.18752	1.49136
		2.55145	1.81823
		2.08279	1.49166
		2.44248	1.36173
		2.50786	1.54407
		1.75587	1.36319
		2.75891	1.56348
		2.54531	1.23045
		2.45484	1.25527
		2.75358	1.50515
		1.6721	0
		1.95904	0
		2.04139	0
		1.4624	1.86923
		2.11394	0.514642
		2.32222	3.54158
		2.57519	3.23553
		1.4624	2.83251
		2.50515	1.98856
		2.26482	2.77815
		1.86332	1.51851
		1.92428	0
		2.43457	0
		2.9345	0
		1.07918	0.778151
		2.19312	0.967192
		2.28103	1.4624
		2.67025	1.30103
		2.5172	1.69984
		2.19033	0.90309
		1.8451	1.23045
		2.14613	1.62014
		2.34242	1.44716
		2.20683	1.36173
		3.0569	2.33244
		2.67669	3.30103
		2.4456	0
		3.01284	1.47712
		3.19285	1.97313
		2.69285	2.43616
		2.6721	2.25527
		2.82151	2.23045
		3.48996	2.24304
		2.24055	1.39794
		2.27184	0
		3.13354	1.25527
		2.64355	0
		3.13988	1.5966
		3.26482	2.03743
		3.03941	3.4624
		3.13672	1.60314
		3.19535	2.13033
		2.49693	3
		2.73878	0
		3.273	1.77815
		2.69548	1.34242
		2.52892	2.34242
		2.45637	1.14613
		2.75664	0
		2.78746	1.95134
		2.69461	1.80754
		2.94763	1.75205
		3.14613	1.9196
		3.26951	1.55991
		3.05461	1.97772
		2.71759	2.28556
		2.19033	0
		2.3032	0
		2.40312	1.17609
		1.98811	0
		2.66652	1.07918
		2.67117	0
		1.53148	0
		2.82802	3.14175
		2.25285	1.25527
		2.89818	3.45076
		1.9154	0
		2.14613	1.59106
		2.37107	0
		2.11394	1.36173
		1.97909	1.88366
		2.98632	1.38021
		2.04139	2.33846
		3	1.38021
		2.03342	1.20412
		2.54033	0
		2.233	1.95904
		2.38202	0
		2.39094	3.85541
		2.38202	1.61278
		2.92686	2.14613
		2.44871	1.49136
		3.20412	2
		2	1.60206
		2.44091	1.17609
		2.44091	1.07918
		2.25285	0
		3.04139	1.64444
		2.72346	1.73239
		2.36922	2.24551
		3.27646	1.84572
		2.42975	2.63649
		2.89597	2.09691
		2.55023	1.77815
		2.71525	1.39794
		2.28556	2.17609
		3.19173	2.10721
		2.45179	1.93952
		2.51851	0
		2.61066	1.66276
		3.04922	1.617
		2.10037	1.23045
		3.14922	1.60531
		2.45332	1.34242
		2.3483	1.5563
		3.22737	2.73078
		2.74974	2.33244
		3.06446	2.43136
		2.92583	2.10721
		2.98945	1.50515
		2.49734	0
		2.96099	1.716
		2.58681	1.94448
		2.86392	1.53148
		2.98677	1.96047
		2.49969	1.76343
		2.47129	1.57978
		2.78176	1.70757
		2.47712	1.6149
		3.32531	2.48144
		3.06258	0.69897
		3.10517	2.11059
		2.34242	0
		1.72428	0.583979
		1.98498	0.778151
		1.79934	0.724605
		2.72997	0.851951
		2.38561	0
		1.989	1.11394
		1.6902	1
		2.49554	0.611674
		2.91829	0
		0.979315	0
		0	1.38021
		1.99211	1.4624
		1.20412	1.23045
		1.60206	1.50515
		1.60206	0
		1.5563	0
		1.8848	0
		1.57978	0
		1.11394	1.72428
		1.20412	1.25527
		1.89265	1.11394
		1.69984	0
		2.65031	0.664838
		0	0
		0.72439	0.850799
		2.3962	0.657376
		1.67669	0
		0	0
		1.4624	0
		1	0
		1.86153	1.32222
		2.0607	2.0086
		1.11394	0
		1.53148	0.654074
		2.17609	0
		1.49136	0
		2.60423	1.61172
		2.16137	0.666872
		1.36173	0.694228
		2.31175	1.51851
		2.26245	1.716
		1.38021	0.889831
		2.77305	1.4624
		1.80889	0
		0.994891	0
		1.27875	0
		0	1.25527
		1.11394	0
		0	0
		2.27184	0
		1.17609	0
		0.86216	0
		2.27875	1.14613
		1.97405	1.11394
		1.66276	0
		0	0
		1.23045	0
		1.82866	0
		0	0
		0	1.20412
		2.41664	0.681226
		0.90309	0
		1.87737	1.27875
		1.91009	1.44716
		2.43297	1.96614
		1.51851	0
		1.41497	0
		1.94151	2.54407
		2.2014	0
		1.4624	0
		1.91908	1.41497
		1.64345	0

[truncated: 18 more sheets: Fig. 4h, Fig. 5a, Fig.5b, Fig. 6b, Fig. 6d, Fig. 7c, Fig. 7d, Fig. 7f, Fig. 7g, Suppl. S1d, Suppl. S3b, Suppl. S3c, Suppl S3d, Suppl. S4d, Suppl S7b, Suppl. S12A , Suppl 15A, Suppl S15B]
